# Supplementary material for: Urbanisation, risk stratification and house infestation with a major vector of Chagas disease in an endemic municipality of the Argentine Chaco
Source: Parasit Vectors. 2020 Jun 18;13:316. doi: 10.1186/s13071-020-04182-3 (PMC7302373; doi:10.1186/s13071-020-04182-3)
Supplement: Supplementary file 5 — Additional file 5: Table S3. Individual data including house infestation, environmental and demographic variables, Avia Terai, Chaco, 2015–2016. [file 13071_2020_4182_MOESM5_ESM.xlsx]

## Sheet: Database
Environment	Neighborhood	House ID consecutive	House status	Risk index	InfestTi	Colonization	Infest_domi	Infest_peri	Infest_k/st/gr	Infest_chick	Infest_corral	Infest_other	Infest TMS	Ti abundance	InfestTs	Ti notification	Insecticide application	Pyrethoid application	Last official spraying (yrs.)	No. of peridom sites	Presence of peridomestic sites	No of residents	No of residents_categ	No. of dogs	Presence of dogs	No. of cats	Presence of cats	No. of dogs and cats	No. of dogs and cats_categ	No. of poultry	No. of poultry_categ	Presence of poultry	No. of goats	Presence of goats	No. of pigs	Presence of pigs	Suitable walls	Suitable roofs	Duration of residence	Former place residence	Ti in former residence	Contact with rural areas
Rural		1	Occupied	1	0	9	0	0					0	0	0	1	1	1	3	4	1	3	2	3	1	0	0	3	2	60	3	1	0	0	0	0	0	0	9	9	9	9
Rural		2	Occupied	1	0	9	0	0					0	0	0	1	1	1	0.3	4	1	1	1	2	1	2	1	4	2	8	2	1	0	0	0	0	0	0	9	9	9	9
Rural		3	Occupied	1	0	9	0	0					0	0	0	0	1	0	3	1	1	7	3	2	1	1	1	3	2	5	1	1	1	1	0	0	0	0	9	9	9	9
Rural		4	Occupied	1	1	1	1	0					1	12	0	1	1	0		0	0	1	1	5	1	0	0	5	2	0	0	0	0	0	0	0	1	0	9	9	9	9
Rural		5	Occupied	1	0	9	0	0					0	0	0	0	1	0	2	2	1	4	2	2	1	2	1	4	2	15	2	1	0	0	0	0	1	0	9	9	9	9
Rural		6	Occupied	0	0	9	0	0					0	0	1	0	1	0		0	0	1	1	3	1	1	1	4	2	6	2	1	0	0	0	0	1	0	9	9	9	9
Rural		7	Occupied	1	0	9	0	0					0	0	0	0	1	1	2	3	1	12	3	5	1	0	0	5	2	50	3	1	0	0	0	0	0	0	9	9	9	9
Rural		8	Occupied	1	1	1	0	1		1			1	5	0	0	1	0	2	3	1	2	1	3	1	2	1	5	2	30	3	1	0	0	0	0	0	0	9	9	9	9
Rural		9	Occupied	1	0	9	0	0					0	0	0	0	1	1	2	2	1	4	2	3	1	2	1	5	2	80	3	1	0	0	0	0	0	0	9	9	9	9
Rural		10	Occupied	1	1	1	0	1		1		1	1	57	0	1	1	0	2	3	1	4	2	3	1	1	1	4	2	40	3	1	0	0	10	1	1	0	9	9	9	9
Rural		11	Occupied	1	0	9	0	0					0	0	0	0	9	9		3	1	2	1	3	1	0	0	3	2	30	3	1	0	0	0	0	0	0	9	9	9	9
Rural		12	Occupied	0	0	9	0	0					0	0	0	0	0	0	2	0	0	2	1	2	1	1	1	3	2	0	0	0	0	0	0	0	0	0	9	9	9	9
Rural		13	Occupied	1	0	9	0	0					0	0	0	0	1	0		1	1	3	2	3	1	0	0	3	2	24	2	1	0	0	0	0	1	0	9	9	9	9
Rural		14	Occupied	1	1	1	0	1				1	1	14	0	0	0	0	2	0	0	2	1	2	1	0	0	2	2	60	3	1	0	0	0	0	1	0	9	9	9	9
Rural		15	Occupied	1	1	1	0	1		1			1	2	0	1	1	0	3	11	1	2	1	4	1	1	1	5	2	50	3	1	30	1	15	1	1	0	9	9	9	9
Rural		16	Occupied	1	0	9	0	0					0	0	0	0	1	1	6	7	1	3	2	6	1	3	1	9	2	30	3	1	0	0	5	1	0	0	9	9	9	9
Rural		17	Occupied	1	0	9	0	0					0	0	0	0	1	0	10	2	1	1	1	0	0	0	0	0	0	10	2	1	0	0	0	0	1	0	9	9	9	9
Rural		18	Occupied	1	1	1	1	1		1			1	12.5	1	1	1	1	3	3	1	8	3	7	1	1	1	8	2	20	2	1	37	1	9	1	1	0	9	9	9	9
Rural		19	Occupied	1	0	9	0	0					0	0	0	1	0	0	3	1	1	1	1	1	1	0	0	1	1	0	0	0	0	0	0	0	0	0	9	9	9	9
Rural		20	Occupied	1	1	1	0	1		1			1	13.5	0	1	1	1		8	1	11	3	7	1	2	1	9	2	50	3	1	13	1	15	1	1	0	9	9	9	9
Rural		21	Occupied	1	1	1	0	1		1			1	4	0	1	1	1	4	15	1	7	3	6	1	2	1	8	2	50	3	1	10	1	3	1	0	0	9	9	9	9
Rural		22	Occupied	1	0	9	0	0					0	0	0	0	1	1		4	1	1	1	3	1	2	1	5	2	60	3	1	0	0	1	1	0	0	9	9	9	9
Rural		23	Occupied	1	1	1	0	1	1			1	1	11	0	1	0	0	99	9	1	8	3	4	1	1	1	5	2	60	3	1	40	1	4	1	0	0	9	9	9	9
Rural		24	Occupied	1	0	9	0	0					0	0	0	9	1	0		1	1	3	2	1	1	0	0	1	1	3	1	1	0	0	0	0	0	0	9	9	9	9
Rural		25	Occupied	1	0	9	0	0					0	0	0	0	1	1	1	6	1	1	1	4	1	4	1	8	2	100	3	1	100	1	15	1	1	0	9	9	9	9
Rural		26	Occupied	1	1	1	0	1		1			1	2	0	1	1	0	99	3	1	1	1	7	1	2	1	9	2	60	3	1	30	1	1	1	1	0	9	9	9	9
Rural		27	Occupied	1	0	9	0	0					0	0	0	0	1	0	99	2	1	6	3	2	1	13	1	15	2	0	0	0	0	0	0	0	1	0	9	9	9	9
Rural		28	Occupied	1	0	9	0	0					0	0	0	0	1	0		4	1	7	3	4	1	1	1	5	2	150	3	1	0	0	1	1	0	0	9	9	9	9
Rural		29	Occupied	0	0	9	0	0					0	0	0	0	0	0		0	0	3	2	0	0	0	0	0	0	0	0	0	0	0	0	0	1	0	9	9	9	9
Rural		30	Occupied	1	0	9	0	0					0	0	0	0	1	0	2	3	1	3	2	6	1	0	0	6	2	40	3	1	7	1	4	1	0	0	9	9	9	9
Rural		31	Occupied	1	0	9	0	0					0	0	0	1	1	1	1	4	1	4	2	4	1	0	0	4	2	50	3	1	0	0	6	1	1	0	9	9	9	9
Rural		32	Occupied	0	0	9	0	0					0	0	0	0	1	0		0	0	1	1	1	1	0	0	1	1	0	0	0	0	0	0	0	1	0	9	9	9	9
Rural		33	Occupied	0	0	9	0	0					0	0	0	0	1	0	2	1	1	2	1	2	1			2	2	0	0	0	0	0	0	0	1	0	9	9	9	9
Rural		34	Occupied	1	0	9	0	0					0	0	0	0	1	0	2	4	1	1	1	3	1	0	0	3	2	60	3	1	0	0	0	0	1	0	9	9	9	9
Rural		35	Occupied	0	0	9	0	0					0	0	0	0	0	0		0	0	3	2	1	1	1	1	2	2	1	1	1	0	0	0	0	1	0	9	9	9	9
Rural		36	Occupied	1	1	1	0	1		1			1	32.5	0	1	1	1		5	1	4	2	6	1	3	1	9	2	100	3	1	0	0	10	1	0	0	9	9	9	9
Rural		37	Occupied	1	0	9	0	0					0	0	1	9	1	0		3	1	3	2	2	1	0	0	2	2	10	2	1	0	0	4	1	1	1	9	9	9	9
Rural		38	Occupied	1	1	1	0	1		1			1	161	0	0	1	0	2	2	1	7	3	3	1	0	0	3	2	50	3	1	0	0	1	1	1	0	9	9	9	9
Rural		39	Occupied	1	0	9	0	0					0	0	0	1	1	0	2	4	1	2	1	10	1	3	1	13	2	53	3	1	6	1	14	1	1	0	9	9	9	9
Rural		40	Occupied	1	1	1	0	1				1	1	16	1	1	1	1	2	1	1	2	1	3	1	0	0	3	2	50	3	1	0	0	0	0	1	0	9	9	9	9
Rural		41	Occupied	1	1	1	0	1		1			1	7	0	1	1	0	2	5	1	5	3	6	1	1	1	7	2	50	3	1	0	0	5	1	1	0	9	9	9	9
Rural		42	Occupied	1	1	1	0	1		1			1	13.5	0	0	0	0	2	7	1	3	2	2	1	0	0	2	2	46	3	1					1	0	9	9	9	9
Rural		43	Occupied	0	0	9	0	0					0	0	0	0	1	0		0	0	1	1	1	1	0	0	1	1	34	3	1					1	0	9	9	9	9
Rural		44	Occupied	0	0	9	0	0					0	0	0	0	0	0	2	0	0	5	3	2	1	1	1	3	2	0	0	0					1	0	9	9	9	9
Rural		45	Occupied	1	0	9	0	0					0	0	0	0	1	0	20	2	1	2	1	3	1	1	1	4	2	30	3	1	0	0	2	1	1	1	9	9	9	9
Rural		46	Occupied	1	0	9	0	0					0	0	0	0	1	1	1	6	1	6	3	4	1	2	1	6	2	30	3	1	0	0	0	0	0	0	9	9	9	9
Rural		47	Occupied	1	1	1	0	1	1			1	1	6	0	1	1	0	99	2	1	5	3	5	1	1	1	6	2	60	3	1	0	0	14	1	0	0	9	9	9	9
Rural		48	Occupied	1	0	9	0	0					0	0	0	0	1	0	1	3	1	6	3	10	1	0	0	10	2	10	2	1	0	0	0	0	0	0	9	9	9	9
Rural		49	Occupied	1	0	9	0	0					0	0	0	0	1	1		4	1	7	3	7	1	0	0	7	2	30	3	1	0	0	20	1	1	0	9	9	9	9
Rural		50	Occupied	1	1	1	0	1		1			1	94	0	1	1	1	2	3	1	4	2	6	1	0	0	6	2	40	3	1	0	0	16	1	1	0	9	9	9	9
Rural		51	Occupied	0	0	9	0	0					0	0	0	0	0	0		0	0	7	3	4	1	0	0	4	2	0	0	0	0	0	0	0	0	0	9	9	9	9
Rural		52	Occupied	1	0	9	0	0					0	0	0	0	1	0	2	4	1	2	1	4	1	1	1	5	2	20	2	1	0	0	0	0	0	0	9	9	9	9
Rural		53	Occupied	1	1	1	0	1		1			1	29	0	0	1	1	99	3	1	7	3	3	1	0	0	3	2	50	3	1	0	0	0	0	0	0	9	9	9	9
Rural		54	Occupied	1	0	9	0	0					0	0	0	0	1	0	2	4	1	4	2	4	1	1	1	5	2	50	3	1	0	0	0	0	1	0	9	9	9	9
Rural		55	Occupied	1	0	9	0	0					0	0	0	0	1	0	99	1	1	9	3	3	1	0	0	3	2	30	3	1	0	0	24	1	0	0	9	9	9	9
Rural		56	Occupied	1	1	0	0	1		1			1	1	0	0	1	0	2	5	1	8	3	23	1	1	1	24	2	30	3	1	10	1	15	1	1	0	9	9	9	9
Rural		57	Occupied	1	0	9	0	0					0	0	0	0	1	0	2	4	1	5	3	9	1	0	0	9	2	5	1	1	19	1	6	1	1	0	9	9	9	9
Rural		58	Occupied	0	0	9	0	0					0	0	0	0	0	0	2	2	1	2	1	1	1	1	1	2	2	50	3	1					1	0	9	9	9	9
Rural		59	Occupied	1	0	9	0	0					0	0	0	0	1	0		3	1	15	3	10	1	2	1	12	2	25	2	1	7	1	4	1	1	0	9	9	9	9
Rural		60	Occupied	0	0	9	0	0					0	0	0	0	1	0	1	0	0	3	2	1	1	0	0	1	1	1	1	1					1	0	9	9	9	9
Rural		61	Occupied	1	0	9	0	0					0	0	0	9	9	9		2	1	1	1						9		9						0	0	9	9	9	9
Rural		62	Occupied	1	1	1	0	1		1			1	30.5	0	1	1	1		5	1	4	2	5	1	5	1	10	2	150	3	1	5	1	10	1	1	0	9	9	9	9
Rural		63	Occupied	1	0	9	0	0					0	0	0	1	0	0		3	1	1	1	4	1	0	0	4	2	15	2	1	0	0	0	0	1	0	9	9	9	9
Rural		64	Occupied	1	1	0	0	1		1			1	2.5	1	0	1	1	1	5	1	4	2	5	1	1	1	6	2	100	3	1	10	1	60	1	1	0	9	9	9	9
Rural		65	Occupied	1	1	1	0	1		1			1	1	1	1	1	1	3	9	1	3	2	9	1	5	1	14	2	100	3	1	30	1	12	1	1	0	9	9	9	9
Rural		66	Occupied	1	1	1	0	1	1				1	22	0	1	0	0		6	1	7	3	4	1	1	1	5	2	20	2	1	10	1	10	1	1	1	9	9	9	9
Rural		67	Occupied	1	0	9	0	0					0	0	0	9	9	9		0	0	2	1	0	0	0	0	0	0	0	0	0	0	0	0	0	1	0	9	9	9	9
Rural		68	Occupied	1	0	9	0	0					0	0	0	0	1	1		4	1	2	1	2	1	1	1	3	2	20	2	1	6	1	15	1	1	1	9	9	9	9
Rural		69	Occupied	1	1	1	1	1	1				1	6	0	1	1	0	2	3	1	12	3	5	1			5	2	25	2	1	30	1	0	0	1	1	9	9	9	9
Rural		70	Occupied	1	0	9	0	0					0	0	0	1	1	1		2	1	6	3	2	1	1	1	3	2	30	3	1	7	1	0	0	0	0	9	9	9	9
Rural		71	Occupied	1	0	9	0	0					0	0	0	1	1	0	1	2	1	3	2	1	1			1	1	15	2	1	10	1	7	1	0	0	9	9	9	9
Rural		72	Occupied	1	0	9	0	0					0	0	0	1	1	1		4	1	7	3	4	1	1	1	5	2	70	3	1	7	1	0	0	1	1	9	9	9	9
Rural		73	Occupied	1	0	9	0	0					0	0	0	0	1	1		2	1	7	3	3	1	1	1	4	2	3	1	1	0	0	1	1	1	1	9	9	9	9
Rural		74	Occupied	1	0	9	0	0					0	0	0	1	1	0	2	2	1	3	2	2	1	1	1	3	2	15	2	1	10	1	1	1	1	1	9	9	9	9
Rural		75	Occupied	1	0	9	0	0					0	0	0	0	1	0	1	2	1	1	1	1	1			1	1	30	3	1	25	1	0	0	1	0	9	9	9	9
Rural		76	Occupied	1	1	1	0	1	1	1			1	32	0	1	1	0	4	5	1	2	1	5	1	1	1	6	2	20	2	1	19	1	0	0	1	1	9	9	9	9
Rural		77	Occupied	1	0	9	0	0					0	0	0	1	1	1	2	7	1	8	3	7	1	6	1	13	2	50	3	1	0	0		1	1	0	9	9	9	9
Rural		78	Occupied	1	0	9	0	0					0	0	0	0	1	0		1	1	2	1	1	1	0	0	1	1	40	3	1	0	0		1	1	0	9	9	9	9
Rural		79	Occupied	0	0	9	0	0					0	0	0	0	1	0		0	0	8	3	4	1	0	0	4	2	15	2	1	0	0	0	0	0	0	9	9	9	9
Rural		80	Occupied	1	0	9	0	0					0	0	0	0	1	1		9	1	2	1	5	1	3	1	8	2	50	3	1	0	0		1	0	0	9	9	9	9
Rural		81	Occupied	1	0	9	0	0					0	0	0	0	1	1	1	5	1	4	2	3	1	0	0	3	2	14	2	1	2	1		1	0	0	9	9	9	9
Rural		82	Occupied	1	0	9	0	0					0	0	0	1	9	9		3	1	6	3	3	1	1	1	4	2	20	2	1	0	0	0	0	1	0	9	9	9	9
Rural		83	Occupied	1	1	1	0	1		1			1	32	0	1	1	1		5	1	5	3	6	1	1	1	7	2	30	3	1		1		1	0	0	9	9	9	9
Rural		84	Occupied	1	0	9	0	0					0	0	0	9	1	0		8	1	1	1	8	1	5	1	13	2	35	3	1	60	1	40	1	1	0	9	9	9	9
Rural		85	Occupied	0	0	9	0	0					0	0	0	0	1	0		1	1	2	1	0	0	0	0	0	0	0	0	0	0	0	0	0	0	0	9	9	9	9
Rural		86	Occupied	0	0	9	0	0					0	0	0	0	0	0	2	0	0	3	2	1	1	1	1	2	2	0	0	0					1	0	9	9	9	9
Rural		87	Occupied	1	0	9	0	0					0	0	0	0	1	0	4	2	1	6	3	3	1	0	0	3	2	20	2	1	0	0	0	0	0	0	9	9	9	9
Rural		88	Occupied	1	1	0	1	0					0	0	0	1	0	0	99	1	1	7	3	1	1	14	1	15	2	6	2	1	0	0	0	0	1	0	9	9	9	9
Rural		89	Occupied	1	1	1	0	1		1			1	3	0	1	1	1	2	7	1	8	3	2	1	1	1	3	2	20	2	1	0	0	8	1	1	0	9	9	9	9
Rural		90	Occupied	1	1	1	0	1				1	1	16	0	0	0	0		1	1	3	2	3	1	0	0	3	2	70	3	1	0	0	1	1	1	0	9	9	9	9
Rural		91	Occupied	1	0	9	0	0					0	0	0	1	1	0	4	2	1	3	2	2	1	1	1	3	2	12	2	1	0	0	0	0	0	0	9	9	9	9
Rural		92	Occupied	1	0	9	0	0					0	0	0	1	1	0	1	3	1	5	3	3	1	0	0	3	2	60	3	1	0	0	0	0	1	1	9	9	9	9
Rural		93	Occupied	1	1	1	0	1		1			1	21	0	1	1	0	1	7	1	4	2	6	1	2	1	8	2	10	2	1	14	1	12	1	0	0	9	9	9	9
Rural		94	Occupied	1	1	1	0	1		1		1	1	5.5	0	1	1	0	2	2	1	1	1	3	1	3	1	6	2	70	3	1	0	0	10	1	1	1	9	9	9	9
Rural		95	Occupied	1	0	9	0	0					0	0	0	1	1	0	6	2	1	3	2	2	1			2	2	12	2	1	0	0	3	1	1	1	9	9	9	9
Rural		96	Occupied	1	1	1	1	0					1	8	0	0	0	0	3	2	1	6	3	3	1	1	1	4	2	15	2	1	20	1	1	1	1	1	9	9	9	9
Rural		97	Occupied	1	1	1	0	1		1			1	4	0	1	1	0		2	1	7	3	4	1	1	1	5	2	20	2	1	15	1	0	0	1	1	9	9	9	9
Rural		98	Occupied	1	1	1	1	0					1	1	0	1	1	0	3	2	1	4	2	7	1			7	2	30	3	1	25	1	3	1	1	1	9	9	9	9
Rural		99	Occupied	1	0	9	0	0					0	0	0	0	1	1	3	1	1	1	1						9	4	1	1	0	0	0	0	1	1	9	9	9	9
Rural		100	Occupied	1	1	1	0	1		1			1	5	0	1	1	1		5	1	3	2	4	1	2	1	6	2	25	2	1	7	1	16	1	1	1	9	9	9	9
Rural		101	Occupied	1	0	9	0	0					0	0	0	1	0	0	4	6	1	4	2	4	1	2	1	6	2	40	3	1	20	1	4	1	1	1	9	9	9	9
Rural		102	Occupied	1	1	1	0	1		1			1	11	1	0	1	0	99	3	1	2	1	4	1			4	2	10	2	1	8	1	4	1	1	1	9	9	9	9
Rural		103	Occupied	1	0	9	0	0					0	0	0	1	1	0		5	1	3	2	3	1			3	2	25	2	1	70	1	28	1	0	0	9	9	9	9
Rural		104	Occupied	1	0	9	0	0					0	0	0	0	1	1		3	1	2	1	2	1			2	2	20	2	1	0	0	9	1	0	0	9	9	9	9
Rural		105	Occupied	1	1	1	0	1		1			1	5	0	1	1	0		4	1	3	2	3	1	1	1	4	2	30	3	1	60	1	0	0	1	0	9	9	9	9
Rural		106	Occupied	1	1	1	0	1	1				1	48	0	1	1	1		4	1	3	2	4	1	1	1	5	2	15	2	1	28	1	5	1	1	1	9	9	9	9
Rural		107	Occupied	1	1	1	0	1		1			1	62	0	1	1	0		4	1	5	3	2	1			2	2	40	3	1	6	1	3	1	0	0	9	9	9	9
Rural		108	Occupied	1	1	1	0	1		1			1	7.5	0	1	1	0		6	1	8	3	2	1	1	1	3	2	30	3	1	0	0		1	0	0	9	9	9	9
Rural		109	Occupied	1	0	9	0	0					0	0	0	1	1	0		7	1	6	3	2	1	0	0	2	2	20	2	1					0	0	9	9	9	9
Rural		110	Occupied	1	1	1	0	1		1			1	14	0	0	1	0		5	1	5	3	3	1	2	1	5	2	30	3	1		1		1	1	0	9	9	9	9
Rural		111	Occupied	1	1	0	0	1	1				1	1	0	0	1	0	1	4	1	2	1	3	1	0	0	3	2	10	2	1		1		1	1	0	9	9	9	9
Rural		112	Occupied	1	1	1	0	1		1			1	22.5	1	0	1	1	3	7	1	4	2	5	1	2	1	7	2	4	1	1		1		1	1	0	9	9	9	9
Rural		113	Occupied	1	0	9	0	0					0	0	0	0	1	0	1	1	1	8	3	3	1	1	1	4	2	5	1	1	0	0		1	1	0	9	9	9	9
Rural		114	Occupied	1	0	9	0	0					0	0	0	9	0	0		0	0	1	1	2	1	1	1	3	2	0	0	0	0	0	0	0	1	0	9	9	9	9
Rural		115	Occupied	1	1	1	0	1		1			1	31	1	0	1	0	6	5	1	1	1	3	1	1	1	4	2	30	3	1		1		1	1	0	9	9	9	9
Rural		116	Occupied	1	1	1	0	1	1				1	6	0	1	1	1		2	1	10	3	8	1	1	1	9	2	30	3	1		1		1	1	1	9	9	9	9
Rural		117	Occupied	1	1	1	1	1	1	1			1	12.25	0	1	1	0		4	1	3	2	3	1	1	1	4	2	40	3	1	30	1	2	1	0	0	9	9	9	9
Rural		118	Occupied	1	1	1	0	1	1				1	11	0	1	1	1		4	1	4	2	2	1	2	1	4	2	10	2	1	17	1	16	1	1	1	9	9	9	9
Rural		119	Occupied	1	1	1	0	1			1		1	6	0	1	1	1	4	6	1	3	2	3	1	2	1	5	2	50	3	1	70	1	30	1	1	0	9	9	9	9
Rural		120	Occupied	1	0	9	0	0					0	0	0	1	1	1		3	1	3	2	2	1	4	1	6	2		9		30	1	12	1	0	0	9	9	9	9
Rural		121	Occupied	1	0	9	0	0					0	0	0	0	9	9	4	2	1	6	3	5	1	0	0	5	2	49	3	1	40	1	3	1	1	0	9	9	9	9
Rural		122	Occupied	1	0	9	0	0					0	0	0	1	1	0		5	1	1	1	2	1			2	2	0	0	0	0	0	0	0	0	0	9	9	9	9
Rural		123	Occupied	1	0	9	0	0					0	0	0	0	1	0		1	1	1	1						9		9		0	0	0	0	1	0	9	9	9	9
Rural		124	Occupied	1	0	9	0	0					0	0	0	1	1	1		4	1	4	2	6	1			6	2	70	3	1	0	0	0	0	1	0	9	9	9	9
Rural		125	Occupied	1	1	1	0	1		1			1	12.5	0	1	1	1	0.3	3	1	2	1	4	1	2	1	6	2	10	2	1	0	0	3	1	1	1	9	9	9	9
Rural		126	Occupied	1	0	9	0	0					0	0	0	9	1	0		1	1	2	1	2	1	0	0	2	2	2	1	1	0	0		1	1	1	9	9	9	9
Rural		127	Occupied	1	0	9	0	0					0	0	0	1	1	0		5	1	8	3	4	1	0	0	4	2	30	3	1		1		1	1	0	9	9	9	9
Rural		128	Occupied	1	0	9	0	0					0	0	0	1	1	0	4	3	1	9	3	2	1	1	1	3	2	20	2	1		1		1	1	1	9	9	9	9
Rural		129	Occupied	1	1	1	0	1		1		1	1	51.5	1	1	1	0		4	1	5	3	6	1	2	1	8	2	100	3	1		1		1	1	1	9	9	9	9
Rural		130	Occupied	1	1	1	1	0					1	19	0	1	1	0		1	1	2	1	2	1	0	0	2	2	8	2	1	0	0	0	0	1	0	9	9	9	9
Rural		131	Occupied	1	1	1	1	0					1	15	0	1	0	0		0	0	5	3	2	1			2	2	6	2	1	0	0	0	0	1	1	9	9	9	9
Rural		132	Occupied	1	0	9	0	0					0	0	0	1	1	0		0	0	5	3	2	1	0	0	2	2	2	1	1		1	0	0	1	0	9	9	9	9
Rural		133	Occupied	1	1	1	0	1		1			1	1	0	1	1	1	2	9	1	5	3	4	1	0	0	4	2	30	3	1		1		1	1	0	9	9	9	9
Rural		134	Occupied	1	1	1	0	1	1	1			1	13	0	1	1	0	4	5	1	4	2	4	1	4	1	8	2	50	3	1		1	0	0	0	0	9	9	9	9
Rural		135	Occupied	1	0	9	0	0					0	0	0	0	1	0		1	1	5	3	2	1	0	0	2	2	4	1	1	0	0	0	0	1	1	9	9	9	9
Rural		136	Occupied	1	0	9	0	0					0	0	0	9	1	0	4	2	1	5	3	3	1	3	1	6	2	50	3	1	0	0	4	1	1	1	9	9	9	9
Rural		137	Occupied	1	1	1	0	1		1			1	15	1	1	1	1		2	1	1	1	5	1	5	1	10	2	30	3	1	0	0	0	0	0	0	9	9	9	9
Rural		138	Occupied	1	1	1	1	1		1			1	28.5	0	1	1	0		4	1	4	2	3	1	1	1	4	2	50	3	1	50	1	15	1	1	1	9	9	9	9
Rural		139	Occupied	1	0	9	0	0					0	0	0	1	1	1	4	2	1	5	3	2	1	1	1	3	2	20	2	1	0	0	0	0	0	0	9	9	9	9
Rural		140	Occupied	1	0	9	0	0					0	0	0	0	1	0		2	1	5	3	2	1	0	0	2	2	10	2	1	0	0		1	1	1	9	9	9	9
Rural		141	Occupied	1	1	1	0	1		1			1	1	0	1	1	1	1	4	1	7	3	5	1	1	1	6	2	13	2	1	0	0		1	1	1	9	9	9	9
Rural		142	Occupied	1	1	1	1	1		1	1	1	1	10.6	1	1	1	0	4	7	1	2	1	6	1	3	1	9	2	50	3	1	30	1	3	1	1	0	9	9	9	9
Rural		143	Occupied	1	0	9	0	0					0	0	0	0	1	0		8	1	2	1	5	1	1	1	6	2	70	3	1	40	1	10	1	1	0	9	9	9	9
Rural		144	Occupied	1	1	0	0	1	1				1	1	0	9	1	1	3	6	1	2	1	6	1	10	1	16	2	60	3	1	20	1	26	1	1	0	9	9	9	9
Rural		145	Occupied	1	1	0	0	1		1			1	1	0	1	1	0	1	7	1	6	3	4	1	1	1	5	2	100	3	1	80	1	10	1	1	0	9	9	9	9
Rural		146	Occupied	1	1	1	1	0					1	1	0	1	1	0	3	3	1	5	3	1	1			1	1	70	3	1	21	1	9	1	1	1	9	9	9	9
Rural		147	Occupied	1	1	1	0	1		1			1	10	0	1	1	0	3	3	1	1	1	2	1	1	1	3	2	91	3	1	0	0	0	0	1	1	9	9	9	9
Rural		148	Occupied	1	0	9	0	0					0	0	0	0	1	1	3	2	1	8	3						9	30	3	1	0	0	0	0	0	0	9	9	9	9
Rural		149	Occupied	1	0	9	0	0					0	0	0	1	0	0	3	1	1	7	3	5	1			5	2	20	2	1	0	0	9	1	1	0	9	9	9	9
Rural		150	Occupied	0	0	9	0	0					0	0	0	0	0	0		0	0	3	2	2	1	1	1	3	2		9		0	0	0	0	1	1	9	9	9	9
Rural		151	Occupied	1	1	1	0	1		1			1	36	0	1	0	0		3	1	6	3	11	1	2	1	13	2	6	2	1	0	0	5	1	1	0	9	9	9	9
Rural		152	Occupied	1	0	9	0	0					0	0	0	9	1	1	4	5	1	4	2	2	1	0	0	2	2	12	2	1	0	0	7	1	1	0	9	9	9	9
Rural		153	Occupied	1	1	1	0	1		1			1	12	0	1	1	1		7	1	4	2	3	1	3	1	6	2	30	3	1	0	0	0	0	0	0	9	9	9	9
Rural		154	Occupied	1	0	9	0	0					0	0	0	0	1	1	2	4	1	4	2	4	1	1	1	5	2	20	2	1	0	0	0	0	1	0	9	9	9	9
Rural		155	Occupied	0	0	9	0	0					0	0	0	0	1	0	10	1	1	2	1	1	1			1	1	0	0	0	0	0	0	0	1	1	9	9	9	9
Rural		156	Occupied	0	0	9	0	0					0	0	0	0	1	1		1	1	1	1						9		9		0	0	0	0	0	0	9	9	9	9
Rural		157	Occupied	1	0	9	0	0					0	0	0	1	1	1		2	1	1	1	4	1	0	0	4	2	0	0	0	0	0	0	0	0	0	9	9	9	9
Rural		158	Occupied	1	0	9	0	0					0	0	0	0	1	1		3	1	1	1	3	1	1	1	4	2	20	2	1	30	1	0	0	0	0	9	9	9	9
Rural		159	Occupied	1	1	0	1	0					1	1	0	1	1	0	1	2	1	6	3	2	1			2	2	20	2	1	4	1	10	1	1	1	9	9	9	9
Rural		160	Occupied	1	1	1	0	1	1				1	8	0	0	0	0	3	4	1	3	2	3	1	1	1	4	2	36	3	1	11	1	11	1	1	1	9	9	9	9
Rural		161	Occupied	1	0	9	0	0					0	0	0	0	1	0		4	1	1	1	5	1			5	2	60	3	1	25	1	20	1	1	0	9	9	9	9
Rural		162	Occupied	1	0	9	0	0					0	0	0	9	1	0	3	4	1	1	1	3	1			3	2	20	2	1	0	0	0	0	0	0	9	9	9	9
Rural		163	Occupied	1	0	9	0	0					0	0	0	1	1	0	99	2	1	4	2	10	1			10	2		9		0	0	0	0	0	0	9	9	9	9
Rural		164	Occupied	1	0	9	0	0					0	0	0	0	1	0	3	4	1	5	3	4	1			4	2	20	2	1	0	0	1	1	1	0	9	9	9	9
Rural		165	Occupied	1	0	9	0	0					0	0	0	0	1	0	2	1	1	2	1						9	10	2	1	0	0	0	0	1	1	9	9	9	9
Rural		166	Occupied	1	1	0	1	0					1	1	0	0	1	0	3	4	1	10	3	5	1	1	1	6	2	15	2	1	12	1	3	1	1	1	9	9	9	9
Rural		167	Occupied	1	1	1	0	1	1	1			1	6	0	0	1	0	1	4	1	7	3	2	1	0	0	2	2	30	3	1	17	1	4	1	1	1	9	9	9	9
Rural		168	Occupied	1	1	1	0	1		1			1	22.5	0	1	1	0		9	1	2	1	3	1	1	1	4	2	120	3	1	0	0	0	0	1	1	9	9	9	9
Rural		169	Occupied	1	1	1	0	1		1			1	29.5	0	1	1	1		3	1	3	2	3	1	1	1	4	2	41	3	1	0	0	13	1	0	0	9	9	9	9
Rural		170	Occupied	1	0	9	0	0					0	0	0	0	1	0		3	1	2	1	2	1	2	1	4	2	12	2	1	0	0	0	0	1	9	9	9	9	9
Rural		171	Occupied	1	0	9	0	0					0	0	0	0	0	0		3	1	3	2	3	1	2	1	5	2	15	2	1	6	1	1	1	1	0	9	9	9	9
Rural		172	Occupied	1	0	9	0	0					0	0	0	0	1	0	99	2	1	3	2	1	1	2	1	3	2	16	2	1	6	1	1	1	1	0	9	9	9	9
Rural		173	Occupied	1	0	9	0	0					0	0	0	1	1	0		4	1	4	2	6	1	0	0	6	2	13	2	1	0	0	30	1	1	0	9	9	9	9
Rural		174	Occupied	1	1	1	0	1		1			1	24	0	0	1	1		5	1	4	2	3	1	2	1	5	2	43	3	1	20	1	3	1	1	0	9	9	9	9
Rural		175	Occupied	1	1	1	0	1				1	1	13	1	1	1	1		1	1	2	1	2	1	1	1	3	2	30	3	1	0	0	0	0	1	0	9	9	9	9
Rural		176	Occupied	1	0	9	0	0					0	0	0	9	9	9			9		9						9		9		0	0	0	0	9	9	9	9	9	9
Rural		177	Occupied	1	0	9	0	0					0	0	0	1	1	0		10	1	3	2	5	1	1	1	6	2	22	2	1	12	1	6	1	1	0	9	9	9	9
Rural		178	Occupied	1	0	9	0	0					0	0	0	1	1	0		2	1	2	1	2	1	0	0	2	2	8	2	1	10	1	0	0	1	0	9	9	9	9
Rural		179	Occupied	1	0	9	0	0					0	0	0	1	1	1		2	1	5	3	3	1	0	0	3	2	63	3	1	6	1	5	1	1	0	9	9	9	9
Rural		180	Occupied	1	1	1	0	1				1	1	11	1	0	1	1		5	1	1	1	3	1	1	1	4	2	50	3	1	10	1	0	0	1	0	9	9	9	9
Rural		181	Occupied	1	1	1	0	1		1	1	1	1	13.5	0	1	1	1		4	1	3	2	4	1	1	1	5	2	43	3	1	0	0	7	1	1	0	9	9	9	9
Rural		182	Occupied	1	1	1	0	1				1	1	10	0	1	1	0	5	4	1	3	2	5	1	6	1	11	2	50	3	1	0	0	0	0	1	0	9	9	9	9
Rural		183	Occupied	1	0	9	0	0					0	0	0	1	1	0	2	0	0	1	1	0	0	0	0	0	0	0	0	0	0	0	0	0	1	0	9	9	9	9
Rural		184	Occupied	1	0	9	0	0					0	0	0	0	1	0	2	3	1	1	1	3	1	1	1	4	2	60	3	1	0	0	15	1	0	0	9	9	9	9
Rural		185	Occupied	1	1	1	0	1	1				1	29.5	0	1	0	0		3	1	2	1	3	1	1	1	4	2	20	2	1	20	1	2	1	1	0	9	9	9	9
Rural		186	Occupied	1	1	1	0	1		1			1	18	1	1	1	0		2	1	4	2	1	1	0	0	1	1	80	3	1	0	0	9	1	1	0	9	9	9	9
Rural		187	Occupied	1	1	1	0	1		1			1	45	0	1	1	1	1	4	1	3	2	1	1	0	0	1	1	37	3	1	4	1	2	1	1	0	9	9	9	9
Rural		188	Occupied	1	1	1	0	1		1			1	7	0	1	0	0		6	1	6	3	4	1	0	0	4	2	65	3	1	27	1	20	1	1	0	9	9	9	9
Rural		189	Occupied	1	0	9	0	0					0	0	0	1	1	0	1	7	1	7	3	5	1	1	1	6	2	37	3	1	8	1	12	1	1	0	9	9	9	9
Rural		190	Occupied	1	0	9	0	0					0	0	0	1	1	1		8	1	9	3	3	1	20	1	23	2	80	3	1	0	0	62	1	1	0	9	9	9	9
Rural		191	Occupied	1	0	9	0	0					0	0	0	0	1	0	1	10	1	3	2	2	1	4	1	6	2	50	3	1	0	0	0	0	0	0	9	9	9	9
Rural		192	Occupied	1	1	1	1	1				1	1	31.5	0	1	1	1		1	1	1	1	3	1	0	0	3	2	0	0	0	0	0	0	0	0	0	9	9	9	9
Rural		193	Occupied	1	1	1	0	1		1		1	1	30	0	1	1	1		5	1	2	1	7	1	1	1	8	2	46	3	1	0	0	8	1	0	0	9	9	9	9
Rural		194	Occupied	1	1	1	0	1		1			1	46	0	1	1	0		3	1	3	2	3	1	1	1	4	2	110	3	1	0	0	10	1	1	0	9	9	9	9
Rural		195	Occupied	1	0	9	0	0					0	0	0	1	1	1		5	1	2	1	6	1	2	1	8	2	20	2	1	0	0	100	1	0	0	9	9	9	9
Rural		196	Occupied	1	1	1	1	1		1		1	1	7.5	0	0	1	1		7	1	7	3	7	1	1	1	8	2	70	3	1	0	0	20	1	1	0	9	9	9	9
Rural		197	Occupied	1	1	1	0	1		1			1	4	0	1	1	0	2	4	1	2	1	3	1	4	1	7	2	100	3	1	0	0	13	1	1	0	9	9	9	9
Rural		198	Occupied	1	0	9	0	0					0	0	0	0	1	0	4	3	1	4	2	2	1	3	1	5	2	16	2	1	0	0	7	1	0	1	9	9	9	9
Rural		199	Occupied	1	0	9	0	0					0	0	0	1	1	0	1	2	1	2	1	3	1	2	1	5	2	45	3	1	0	0	3	1	1	0	9	9	9	9
Rural		200	Occupied	1	1	1	0	1	1				1	5	0	1	0	0	1	3	1	6	3	3	1	2	1	5	2	33	3	1					0	0	9	9	9	9
Rural		201	Occupied	0	0	9	0	0					0	0	0	0	0	0		0	0	3	2	0	0	0	0	0	0	0	0	0	0	0	0	0	1	0	9	9	9	9
Rural		202	Occupied	1	1	1	0	1	1	1			1	21.5	0	1	1	1		4	1	7	3	5	1	1	1	6	2	68	3	1	0	0	12	1	1	0	9	9	9	9
Rural		203	Occupied	1	1	1	0	1		1	1		1	6.33333	0	1	1	1	1	5	1	2	1	4	1	1	1	5	2	130	3	1	5	1	3	1	0	0	9	9	9	9
Rural		204	Occupied	1	1	1	1	1		1	1		1	16	0	1	1	0	2	3	1	7	3	3	1	0	0	3	2	20	2	1	0	0	2	1	1	0	9	9	9	9
Rural		205	Occupied	1	1	1	1	1	1	1	1		1	8.75	1	1	1	0	3	2	1	5	3	3	1	2	1	5	2	8	2	1	0	0	12	1	1	0	9	9	9	9
Rural		206	Occupied	1	1	1	1	1				1	1	7	0	1	1	0	99	1	1	3	2	4	1	0	0	4	2	30	3	1	15	1	11	1	1	1	9	9	9	9
Rural		207	Occupied	1	0	9	0	0					0	0	0	0	1	1		4	1	3	2	4	1	1	1	5	2	30	3	1	6	1	5	1	0	0	9	9	9	9
Rural		208	Occupied	1	0	9	0	0					0	0	0	1	1	1		3	1	3	2	2	1	1	1	3	2		9		0	0	0	0	1	9	9	9	9	9
Rural		209	Occupied	1	1	1	0	1		1			1	75	0	1	1	1		2	1	1	1	5	1	2	1	7	2	40	3	1	7	1	2	1	1	0	9	9	9	9
Rural		210	Occupied	1	0	9	0	0					0	0	0	1	1	0		4	1	2	1	4	1	4	1	8	2	200	3	1	0	0	12	1	1	0	9	9	9	9
Rural		211	Occupied	1	1	0	0	1		1	1		1	1	0	1	1	0		4	1	5	3	3	1	3	1	6	2	54	3	1					1	1	9	9	9	9
Rural		212	Occupied	1	1	1	0	1		1			1	25	0	1	0	0		2	1	6	3	0	0	0	0	0	0	60	3	1	0	0	9	1	1	0	9	9	9	9
Rural		213	Occupied	0	0	9	0	0					0	0	0	0	1	1		4	1	6	3	8	1	1	1	9	2	23	2	1	0	0	0	0	0	0	9	9	9	9
Rural		214	Occupied	1	1	1	1	0					1	10	0	1	0	0		1	1	4	2	3	1	0	0	3	2	6	2	1	20	1	0	0	1	0	9	9	9	9
Rural		215	Occupied	1	0	9	0	0					0	0	0	9	1	1		5	1	5	3	2	1	1	1	3	2	80	3	1	60	1	6	1	1	0	9	9	9	9
Rural		216	Occupied	1	1	0	1	0					0	0	0	0	0	0		2	1	3	2	5	1	3	1	8	2	21	2	1	15	1	9	1	1	0	9	9	9	9
Rural		217	Occupied	1	0	9	0	0					0	0	0	1	1	1		2	1	1	1	4	1	6	1	10	2	40	3	1	0	0	20	1	1	0	9	9	9	9
Rural		218	Occupied	1	1	1	0	1		1			1	1	0	1	1	0		4	1	1	1	2	1	3	1	5	2	30	3	1	0	0	4	1	1	1	9	9	9	9
Rural		219	Occupied	1	0	9	0	0					0	0	0	0	1	0		4	1	1	1	4	1			4	2	100	3	1	20	1	11	1	1	1	9	9	9	9
Rural		220	Occupied	1	1	1	0	1	1				1	5	0	0	1	0		3	1	8	3	5	1	1	1	6	2	20	2	1	12	1	6	1	1	0	9	9	9	9
Rural		221	Occupied	1	0	9	0	0					0	0	0	0	1	0	4	2	1	1	1	4	1	2	1	6	2	12	2	1	20	1	10	1	1	0	9	9	9	9
Rural		222	Occupied	1	0	9	0	0					0	0	0	1	1	0		0	0	1	1						9	10	2	1	0	0	7	1	1	0	9	9	9	9
Rural		223	Occupied	1	0	9	0	0					0	0	0	1	1	0	99	3	1	1	1	5	1	4	1	9	2	50	3	1	0	0	10	1	0	0	9	9	9	9
Rural		224	Occupied	0	0	9	0	0					0	0	0	0	0	0		1	1	1	1	0	0	0	0	0	0	0	0	0	0	0	0	0	0	0	9	9	9	9
Rural		225	Occupied	1	1	1	1	1		1			1	3.5	0	0	0	0		4	1	1	1	4	1	2	1	6	2	50	3	1	30	1	4	1	1	0	9	9	9	9
Rural		226	Occupied	1	1	1	1	1	1	1			1	5.66667	0	0	9	9		6	1	1	1	5	1	1	1	6	2		9		0	0	0	0	1	0	9	9	9	9
Rural		227	Occupied	1	0	9	0	0					0	0	0	0	1	0		1	1	1	1	4	1	2	1	6	2	25	2	1	0	0	5	1	0	0	9	9	9	9
Rural		228	Occupied	1	1	0	1	0					1	2	0	1	1	0	1	1	1	1	1	2	1	15	1	17	2	15	2	1	0	0	0	0	1	0	9	9	9	9
Rural		229	Occupied	1	0	9	0	0					0	0	0	1	0	0	99	1	1	9	3	6	1	1	1	7	2	3	1	1	0	0	3	1	1	0	9	9	9	9
Rural		230	Occupied	1	0	9	0	0					0	0	0	1	1	1	2	3	1	4	2	15	1	2	1	17	2	30	3	1	45	1	0	0	0	0	9	9	9	9
Rural		231	Occupied	1	1	1	0	1		1			1	1	0	0	1	0	2	4	1	3	2	3	1	3	1	6	2	40	3	1	0	0	5	1	1	0	9	9	9	9
Rural		232	Occupied	1	0	9	0	0					0	0	0	1	0	0	2	4	1	4	2	8	1	2	1	10	2	100	3	1	0	0	9	1	1	0	9	9	9	9
Rural		233	Occupied	1	0	9	0	0					0	0	0	0	1	1		11	1	6	3						9	200	3	1	15	1	50	1	0	0	9	9	9	9
Rural		234	Occupied	0	0	9	0	0					0	0	0	0	0	0	10	2	1	1	1	1	1	2	1	3	2	0	0	0	0	0	0	0	0	0	9	9	9	9
Rural		235	Occupied	1	0	9	0	0					0	0	0	1	1	0		0	0	1	1	2	1			2	2	0	0	0	0	0	0	0	0	0	9	9	9	9
Rural		236	Occupied	1	0	9	0	0					0	0	0	1	0	0		2	1	5	3	2	1	1	1	3	2	214	3	1					0	0	9	9	9	9
Rural		237	Occupied	1	1	1	1	1	1	1			1	24.6667	0	1	9	9		2	1	1	1	6	1	13	1	19	2	40	3	1					0	0	9	9	9	9
Rural		238	Occupied	1	1	1	0	1		1			1	2	0	1	0	0	2	3	1	1	1	3	1	0	0	3	2	79	3	1					0	1	9	9	9	9
Rural		239	Occupied	1	1	1	0	1		1			1	19	0	1	0	0	2	2	1	4	2	3	1	0	0	3	2	90	3	1					0	1	9	9	9	9
Rural		240	Occupied	1	0	9	0	0					0	0	1	1	1	0		2	1	10	3	6	1	1	1	7	2	20	2	1	15	1	11	1	0	0	9	9	9	9
Rural		241	Occupied	1	0	9	0	0					0	0	0	1	1	0		1	1	5	3	3	1	0	0	3	2	25	2	1	50	1	4	1	0	1	9	9	9	9
Rural		242	Occupied	1	0	9	0	0					0	0	0	1	1	0		0	0	1	1	2	1	0	0	2	2	0	0	0	0	0	0	0	1	0	9	9	9	9
Rural		243	Occupied	1	0	9	0	0					0	0	0	0	1	0	3	4	1	2	1	3	1	2	1	5	2	40	3	1	0	0	16	1	0	0	9	9	9	9
Rural		244	Occupied	1	1	1	0	1		1			1	8	0	1	0	0		1	1	2	1	3	1	4	1	7	2	30	3	1	0	0	12	1	0	0	9	9	9	9
Rural		245	Occupied	1	1	1	0	1	1	1			1	6	0	1	1	1		3	1	3	2	11	1	5	1	16	2	30	3	1	30	1	4	1	1	1	9	9	9	9
Rural		246	Occupied	1	0	9	0	0					0	0	0	0	1	1	3	2	1	7	3	2	1	0	0	2	2	25	2	1	0	0	0	0	1	0	9	9	9	9
Rural		247	Occupied	1	1	1	0	1		1			1	1	1	1	1	1		5	1	7	3	5	1	5	1	10	2	35	3	1	7	1	13	1	0	0	9	9	9	9
Rural		248	Occupied	1	0	9	0	0					0	0	0	9	1	1	2	5	1	8	3	5	1	1	1	6	2	100	3	1	30	1	7	1	1	0	9	9	9	9
Rural		249	Occupied	1	0	9	0	0					0	0	0	0	1	1		1	1	7	3	5	1	1	1	6	2	27	3	1	18	1	0	0	1	0	9	9	9	9
Rural		250	Occupied	1	1	1	0	1		1			1	17	1	0	1	0	4	1	1	2	1	1	1	0	0	1	1	16	2	1	0	0	0	0	1	0	9	9	9	9
Rural		251	Occupied	1	0	9	0	0					0	0	0	0	1	0		2	1	5	3	5	1	3	1	8	2	6	2	1	50	1	0	0	0	0	9	9	9	9
Rural		252	Occupied	1	0	9	0	0					0	0	0	1	1	0	99	3	1	4	2	5	1	0	0	5	2	100	3	1	0	0	6	1	1	0	9	9	9	9
Rural		253	Occupied	1	1	1	0	1		1			1	11	0	9	1	0		3	1	3	2	6	1	0	0	6	2	35	3	1	0	0	10	1	0	0	9	9	9	9
Rural		254	Occupied	1	0	9	0	0					0	0	0	0	0	0		3	1	3	2	3	1	3	1	6	2	40	3	1	3	1	37	1	0	0	9	9	9	9
Rural		255	Occupied	1	0	9	0	0					0	0	0	1	1	0		3	1	3	2	12	1	4	1	16	2	30	3	1	0	0	2	1	0	1	9	9	9	9
Rural		256	Occupied	1	1	1	0	1		1			1	19	1	1	0	0		4	1	2	1	3	1	3	1	6	2	25	2	1	25	1	40	1	0	1	9	9	9	9
Rural		257	Occupied	1	0	9	0	0					0	0	0	0	0	0		4	1	8	3	12	1	3	1	15	2	2	1	1	0	0	2	1	1	1	9	9	9	9
Rural		258	Occupied	1	1	1	0	1		1			1	24.5	0	1	1	0	1	4	1	5	3	6	1	3	1	9	2	30	3	1	30	1	6	1	0	0	9	9	9	9
Rural		259	Occupied	1	1	1	0	1	1		1		1	6.5	0	1	1	1		4	1	2	1	4	1			4	2	60	3	1	3	1	2	1	1	0	9	9	9	9
Rural		260	Occupied	1	0	9	0	0					0	0	0	0	1	0		4	1	4	2	4	1	0	0	4	2	5	1	1					0	0	9	9	9	9
Rural		261	Occupied	1	0	9	0	0					0	0	0	0	1	1		4	1	5	3	10	1	1	1	11	2	50	3	1	0	0	30	1	1	1	9	9	9	9
Rural		262	Occupied	1	0	9	0	0					0	0	0	0	0	0		3	1	5	3	7	1	5	1	12	2	18	2	1	0	0	30	1	0	1	9	9	9	9
Rural		263	Occupied	1	0	9	0	0					0	0	0	1	0	0	6	3	1	3	2	4	1	2	1	6	2	30	3	1	0	0	15	1	0	1	9	9	9	9
Rural		264	Occupied	1	0	9	0	0					0	0	0	1	1	1		3	1	2	1	3	1	3	1	6	2	35	3	1	0	0	0	0	0	0	9	9	9	9
Rural		265	Occupied	1	1	1	0	1		1			1	9	0	1	0	0		4	1	4	2	4	1	4	1	8	2	50	3	1	0	0	11	1	0	0	9	9	9	9
Rural		266	Occupied	0	0	9	0	0					0	0	0	0	0	0		0	0	4	2	7	1	2	1	9	2	0	0	0	0	0	0	0	1	0	9	9	9	9
Rural		267	Occupied	1	1	1	0	1	1	1			1	3.5	0	0	1	1	1	3	1	1	1	5	1	3	1	8	2	15	2	1	0	0	10	1	0	1	9	9	9	9
Rural		268	Occupied	1	0	9	0	0					0	0	0	0	1	1		2	1	3	2	8	1	0	0	8	2	100	3	1	0	0	50	1	1	1	9	9	9	9
Rural		269	Occupied	1	1	1	0	1		1			1	42	0	9	9	9			9		9						9		9						9	9	9	9	9	9
Rural		270	Occupied	1	1	1	0	1		1			1	32	0	1	0	0		4	1	1	1	5	1	1	1	6	2	30	3	1	70	1	3	1	0	1	9	9	9	9
Rural		271	Occupied	1	1	1	0	1		1			1	69	0	1	0	0	2	3	1	4	2	8	1	6	1	14	2	20	2	1	20	1	30	1	0	1	9	9	9	9
Rural		272	Occupied	1	0	9	0	0					0	0	0	0	1	0		1	1	6	3	6	1	1	1	7	2	7	2	1	0	0	4	1	1	0	9	9	9	9
Rural		273	Occupied	1	1	1	1	1		1			1	25.5	0	1	1	0		7	1	4	2	4	1	0	0	4	2	61	3	1					9	9	9	9	9	9
Rural		274	Occupied	1	0	9	0	0					0	0	0	0	0	0		2	1	1	1	7	1	1	1	8	2	60	3	1	0	0	0	0	0	0	9	9	9	9
Rural		275	Occupied	0	0	9	0	0					0	0	0	0	1	1		2	1	1	1	3	1	8	1	11	2	400	3	1					0	1	9	9	9	9
Rural		276	Occupied	1	1	1	1	1	1	1	1		1	6.2	0	1	1	0		7	1		9	7	1	1	1	8	2	6	2	1	15	1	15	1	0	0	9	9	9	9
Established Peri-urban	Norte	277	Occupied	1	1	1	0	1		1			1	58	0	1	0	0	99	1	1		9	4	1	0	0	4	2	20	2	1					9	9	2	3	0	9
Established Peri-urban	Norte	278	Occupied	1	0	9	0	0					0	0	0	1	0	0		0	0	3	2	1	1	0	0	1	1	0	0	0	0	0	0	0	0	0	2	3	0	9
Established Peri-urban	Norte	279	Occupied	1	0	9	0	0					0	0	0	1	1	0		1	1	6	3	3	1	0	0	3	2	1	1	1	0	0	0	0	1	1	2	3	9	9
Established Peri-urban	Norte	280	Occupied	1	1	0	1	0					0	0	0	1	1	0	2	3	1	4	2	9	1	0	0	9	2	30	3	1	0	0	6	1	0	0	2	1	1	9
Established Peri-urban	Norte	281	Occupied	0	0	9	0	0					0	0	0	0	0	0	99	0	0		9	6	1	0	0	6	2	0	0	0					9	9	1	1	1	9
Established Peri-urban	Norte	282	Occupied	1	0	9	0	0					0	0	0	0	0	0		3	1	7	3	4	1	2	1	6	2	20	2	1	0	0	0	0	1	1	9	9	9	9
Established Peri-urban	Norte	283	Occupied	1	0	9	0	0					0	0	0	0	1	0	1	2	1	2	1	3	1	1	1	4	2	20	2	1	0	0	3	1	0	0	1	1	0	9
Established Peri-urban	Norte	284	Occupied	0	0	9	0	0					0	0	0	0	1	0	99	0	0	6	3	1	1	1	1	2	2	0	0	0	0	0	0	0	1	0	2	3	9	9
Established Peri-urban	Norte	285	Occupied	0	0	9	0	0					0	0	0	0	0	0	2	0	0	5	3	1	1	1	1	2	2	0	0	0	0	0	3	1	0	0	2	3	9	9
Established Peri-urban	Norte	286	Occupied	0	0	9	0	0					0	0	0	0	1	0		0	0	3	2	3	1	1	1	4	2	0	0	0	0	0	0	0	0	0	1	9	9	9
Established Peri-urban	Norte	287	Occupied	1	0	9	0	0					0	0	0	1	1	0	5	0	0	5	3	0	0	1	1	1	1	6	2	1	0	0	3	1	1	1	2	3	1	9
Established Peri-urban	Norte	288	Occupied	0	0	9	0	0					0	0	0	0	1	0		0	0	3	2	1	1	0	0	1	1	8	2	1	0	0	0	0	1	0	1	3	0	9
Established Peri-urban	Norte	289	Occupied	1	0	9	0	0					0	0	0	1	1	0	99	0	0	3	2	0	0	0	0	0	0	0	0	0	0	0	0	0	0	0	1	3	0	9
Established Peri-urban	Norte	290	Occupied	1	1	1	0	1		1			1	18	0	1	1	0		4	1	4	2	2	1	1	1	2	2	50	3	1	4	1	2	1	0	0	1	3	9	9
Established Peri-urban	Norte	291	Occupied	1	0	9	0	0					0	0	0	0	1	0		1	1	6	3	1	1	0	0	1	1	2	1	1	0	0	1	1	0	0	2	3	0	9
Established Peri-urban	Norte	292	Occupied	1	0	9	0	0					0	0	0	0	0	0		1	1	7	3	4	1	0	0	4	2	10	2	1	0	0	0	0	1	1	3	9	9	9
Established Peri-urban	Norte	293	Occupied	1	0	9	0	0					0	0	0	0	1	0		2	1	2	1	4	1	2	1	6	2	12	2	1	0	0	0	0	1	0	1	1	9	9
Recent Peri-urban	Mejor Vivir/Castells	294	Occupied	0	0	9	0	0					0	0	0	0	1	0	99	0	0		9	5	1	5	1	10	2	0	0	0					9	9	1	4	9	9
Recent Peri-urban	Mejor Vivir/Castells	295	Occupied	0	0	9	0	0					0	0	0	0	0	0	99	1	1		9	3	1	0	0	3	2	0	0	0					9	9	1	3	1	9
Recent Peri-urban	Mejor Vivir/Castells	296	Occupied	0	0	9	0	0					0	0	0	0	1	0		0	0	5	3	1	1	1	1	2	2	0	0	0	0	0	0	0	0	0	1	1	9	1
Recent Peri-urban	Mejor Vivir/Castells	297	Occupied	0	0	9	0	0					0	0	0	0	0	0		0	0	4	2	0	0	0	0	0	0	0	0	0	0	0	0	0	0	0	1	9	9	9
Recent Peri-urban	Mejor Vivir/Castells	298	Occupied	0	0	9	0	0					0	0	0	0	0	0		0	0		9	4	1	0	0	4	2	0	0	0					9	9	1	3	0	9
Recent Peri-urban	Mejor Vivir/Castells	299	Occupied	1	0	9	0	0					0	0	0	0	1	0		2	1		9	1	1	1	1	2	2	25	2	1					9	9	1	3	0	1
Recent Peri-urban	Mejor Vivir/Castells	300	Occupied	0	0	9	0	0					0	0	0	0	0	0		0	0		9						9		9						9	9	1	9	9	9
Recent Peri-urban	Mejor Vivir/Castells	301	Occupied	0	0	9	0	0					0	0	0	0	9	9		0	0		9						9		9						9	9	1	9	9	9
Established Peri-urban	Quintas	302	Occupied	1	1	1	1	0					1	5	0	1	1	0	99	4	1		9	3	1	1	1	4	2	70	3	1					9	9	1	3	0	0
Established Peri-urban	Quintas	303	Occupied	0	0	9	0	0					0	0	0	0	9	9		0	0		9						9		9						9	9	9	9	9	9
Established Peri-urban	Sur	304	Occupied	1	0	9	0	0					0	0	0	1	1	1		2	1		9	2	1	2	1	4	2		9						9	9	2	1	1	1
Established Peri-urban	Sur	305	Occupied	1	1	1	0	1		1			1	8	0	0	0	0		3	1		9	3	1	0	0	3	2	0	0	0					9	9	3	2	0	0
Established Peri-urban	Sur	306	Occupied	1	1	1	0	1		1			1	18	0	1	9	9	1	3	1		9	3	1	2	1	5	2	0	0	0					9	9	2	2	0	0
Established Peri-urban	Sur	307	Occupied	1	0	9	0	0					0	0	0	0	1	0	2	2	1		9	1	1	0	0	1	1	0	0	0					9	9	2	3	0	0
Established Peri-urban	Sur	308	Occupied	1	0	9	0	0					0	0	0	0	0	0	3	4	1		9	3	1	4	1	7	2	0	0	0					9	9	1	2	1	0
Established Peri-urban	Sur	309	Occupied	1	1	1	0	1		1			1	3	0	0	1	0		3	1	6	3	1	1	0	0	1	1	0	0	0	0	0	1	1	1	0	9	9	9	9
Established Peri-urban	Sur	310	Occupied	1	0	9	0	0					0	0	0	0	1	0	0.5	3	1	5	3	6	1	0	0	6	2	0	0	0	0	0	0	0	0	0	3	2	1	1
Established Peri-urban	Sur	311	Occupied	1	0	9	0	0					0	0	0	0	1	0		1	1	3	2	1	1	0	0	1	1	0	0	0	4	1	2	1	1	0	1	2	0	0
Established Peri-urban	Sur	312	Occupied	1	0	9	0	0					0	0	0	0	1	1		1	1	6	3	2	1	1	1	3	2	0	0	0	0	0	1	1	1	0	1	3	0	1
Established Peri-urban	Sur	313	Occupied	0	0	9	0	0					0	0	0	0	1	0	1	1	1	5	3	6	1	1	1	7	2	0	0	0	0	0	0	0	1	0	1	2	1	0
Established Peri-urban	Sur	314	Occupied	1	0	9	0	0					0	0	0	0	0	0	0.5	2	1	5	3	2	1	0	0	2	2	0	0	0	0	0	0	0	1	0	1	4	0	0
Established Peri-urban	Sur	315	Occupied	0	0	9	0	0					0	0	0	0	1	0	3	1	1		9	3	1	0	0	3	2	0	0	0					9	9	2	3	0	0
Established Peri-urban	Sur	316	Occupied	1	0	9	0	0					0	0	0	0	0	0	2	1	1		9	4	1	1	1	5	2	0	0	0					9	9	2	9	0	0
Established Peri-urban	Sur	317	Occupied	1	0	9	0	0					0	0	0	0	1	0		1	1	2	1	2	1	2	1	4	2	0	0	0	0	0	0	0	1	0	2	3	0	0
Established Peri-urban	Sur	318	Occupied	1	0	9	0	0					0	0	0	1	0	0	1	2	1	10	3	5	1	3	1	8	2	2	1	1	0	0	0	0	1	0	2	9	1	0
Established Peri-urban	Sur	319	Occupied	1	1	1	1	1		1			1	18.5	1	1	1	1		4	1	3	2	18	1	10	1	28	2	3	1	1	7	1	7	1	1	0	1	2	9	0
Established Peri-urban	Sur	320	Occupied	1	0	9	0	0					0	0	0	0	1	0	4	3	1		9	4	1	1	1	5	2		9						9	9	3	3	0	0
Established Peri-urban	Sur	321	Occupied	1	0	9	0	0					0	0	0	1	1	0	2	0	0		9	2	1	2	1	4	2		9						9	9	3	3	1	1
Established Peri-urban	Sur	322	Occupied	0	0	9	0	0					0	0	0	0	1	0	5	1	1		9	6	1	4	1	10	2		9						9	9	3	2	1	0
Established Peri-urban	Sur	323	Occupied	1	1	1	0	1		1		1	1	34	0	1	1	0	2	1	1		9	3	1	1	1	4	2		9						9	9	2	3	0	0
Established Peri-urban	Sur	324	Occupied	0	0	9	0	0					0	0	0	0	1	0	99	0	0		9	11	1	3	1	14	2		9						9	9	1	2	0	0
Established Peri-urban	Sur	325	Occupied	1	0	9	0	0					0	0	0	1	1	1	3	1	1	6	3	0	0	1	1	1	1	0	0	0	0	0	0	0	1	0	2	3	0	1
Established Peri-urban	Sur	326	Occupied	0	0	9	0	0					0	0	0	0	1	0	99	0	0	4	2	3	1	1	1	4	2	6	2	1	0	0	0	0	1	0	3	1	1	1
Established Peri-urban	Sur	327	Occupied	1	0	9	0	0					0	0	0	1	1	0	15	0	0	1	1	0	0	0	0	0	0	0	0	0	0	0	0	0	0	0	3	1	0	0
Established Peri-urban	Sur	328	Occupied	1	0	9	0	0					0	0	0	0	1	0	1	2	1	5	3	2	1	0	0	2	2	3	1	1	0	0	6	1	1	0	3	1	0	0
Established Peri-urban	Sur	329	Occupied	0	0	9	0	0					0	0	0	0	1	0	1	0	0	5	3	3	1	0	0	3	2	0	0	0	0	0	0	0	1	0	2	3	0	0
Established Peri-urban	Sur	330	Occupied	1	0	9	0	0					0	0	0	1	1	1		1	1	3	2	6	1	0	0	6	2	0	0	0	0	0	0	0	0	0	3	3	0	0
Established Peri-urban	Sur	331	Occupied	0	0	9	0	0					0	0	0	0	1	0		0	0		9	8	1			8	2		9						9	9	1	3	0	9
Established Peri-urban	Sur	332	Occupied	1	1	1	0	1		1			1	3	0	1	1	0		2	1		9	10	1	8	1	18	2	60	3	1					9	9	1	3	1	0
Established Peri-urban	Sur	333	Occupied	1	1	1	0	1	1		1		1	6	0	0	9	9	1	7	1	7	3	6	1	1	1	7	2	40	3	1	30	1	30	1	1	1	3	9	9	0
Established Peri-urban	Sur	334	Occupied	1	0	9	0	0					0	0	0	1	1	0		2	1	4	2	6	1	1	1	7	2	100	3	1	0	0	2	1	1	0	2	3	1	1
Established Peri-urban	Sur	335	Occupied	1	1	1	1	1	1		1		1	21.3333	0	1	1	0		4	1	1	1	2	1	1	1	3	2	80	3	1	0	0	1	1	1	0	1	3	0	0
Established Peri-urban	Sur	336	Occupied	1	1	1	1	0					1	4	0	0	1	0		2	1	1	1	2	1	0	0	2	2	33	3	1	0	0	20	1	1	1	1	2	0	9
Established Peri-urban	Sur	337	Occupied	1	1	1	1	1	1	1			1	17.75	0	1	1	0	1	4	1	1	1	7	1	2	1	9	2	40	3	1	19	1	10	1	1	1	2	3	1	0
Established Peri-urban	Sur	338	Occupied	0	0	9	0	0					0	0	0	0	0	0	99	1	1		9	4	1	1	1	5	2	0	0	0					9	9	3	9	9	9
Established Peri-urban	Sur	339	Occupied	1	1	1	0	1		1			1	60	0	0	1	0	0.5	3	1	4	2	5	1	3	1	8	2	30	3	1	0	0	30	1	0	0	2	9	9	9
Established Peri-urban	Sur	340	Occupied	1	0	9	0	0					0	0	0	0	0	0	99	1	1	1	1	4	1	3	1	7	2	0	0	0	0	0	0	0	1	0	9	9	9	9
Established Peri-urban	Sur	341	Occupied	1	0	9	0	0					0	0	0	0	1	0		2	1	1	1	7	1	0	0	7	2	30	3	1	0	0	0	0	0	0	9	3	9	9
Established Peri-urban	Sur	342	Occupied	0	0	9	0	0					0	0	0	0	0	0	99	1	1	6	3	2	1	3	1	5	2	3	1	1	0	0	0	0	1	0	3	9	9	9
Established Peri-urban	Sur	343	Occupied	0	0	9	0	0					0	0	0	0	0	0	99	0	0	1	1	2	1	2	1	4	2	0	0	0	0	0	0	0	0	0	3	9	9	0
Established Peri-urban	Sur	344	Occupied	1	0	9	0	0					0	0	0	0	1	0		1	1		9	1	1	1	1	2	2	5	1	1					9	9	1	3	0	1
Established Peri-urban	Sur	345	Occupied	0	0	9	0	0					0	0	0	0	1	0		0	0	5	3	7	1	0	0	7	2	0	0	0	0	0	0	0	0	0	3	3	0	9
Established Peri-urban	Sur	346	Occupied	0	0	9	0	0					0	0	0	0	1	0		1	1	1	1	2	1	0	0	2	2	0	0	0	0	0	0	0	0	0	3	9	9	0
Established Peri-urban	Sur	347	Occupied	1	0	9	0	0					0	0	0	0	1	0		2	1	6	3	14	1	5	1	19	2	40	3	1	0	0	1	1	0	0	3	4	0	0
Established Peri-urban	Sur	348	Occupied	0	0	9	0	0					0	0	0	0	0	0	99	0	0		9	6	1	0	0	6	2	0	0	0					9	9	3	2	0	0
Established Peri-urban	Sur	349	Occupied	1	0	9	0	0					0	0	0	1	1	0		0	0		9	3	1	0	0	3	2	0	0	0					9	9	3	9	9	9
Established Peri-urban	Sur	350	Occupied	1	1	1	0	1		1			1	52	0	1	0	0	99	1	1		9	3	1	2	1	5	2	7	2	1					9	9	3	9	9	0
Established Peri-urban	Sur	351	Occupied	0	0	9	0	0					0	0	0	0	1	0		0	0	1	1	2	1	0	0	2	2	0	0	0	0	0	0	0	0	0	1	3	1	0
Established Peri-urban	Sur	352	Occupied	1	1	1	1	0					1	4	0	1	0	0	99	0	0		9	3	1	0	0	3	2		9						9	9	9	9	9	9
Established Peri-urban	Sur	353	Occupied	1	0	9	0	0					0	0	0	9	9	9		2	1	5	3	8	1	2	1	10	2	100	3	1	4	1	2	1	1	0	9	9	9	9
Established Peri-urban	Sur	354	Occupied	1	0	9	0	0					0	0	0	1	1	0		0	0	1	1	4	1	0	0	4	2	0	0	0	0	0	0	0	1	0	3	4	0	0
Established Peri-urban	Santa Catalina	355	Occupied	1	0	9	0	0					0	0	0	0	0	0	1	1	1	4	2	3	1	0	0	3	2	3	1	1	0	0	1	1	0	0	1	3	0	0
Established Peri-urban	Santa Catalina	356	Occupied	1	1	1	0	1		1			1	10	0	1	1	0	1	2	1	5	3	5	1	0	0	5	2	50	3	1	0	0	0	0	0	0	3	1	9	1
Established Peri-urban	Santa Catalina	357	Occupied	1	0	9	0	0					0	0	0	0	1	0	2	2	1	7	3	4	1	1	1	5	2	2	1	1	0	0	0	0	0	1	3	9	9	0
Established Peri-urban	Santa Catalina	358	Occupied	0	0	9	0	0					0	0	0	0	1	0	99	0	0	4	2	0	0	0	0	0	0	0	0	0	0	0	0	0	1	1	1	2	1	0
Established Peri-urban	Santa Catalina	359	Occupied	0	0	9	0	0					0	0	0	0	1	0	1	3	1	3	2	1	1	2	1	3	2	0	0	0	0	0	0	0	0	1	3	9	9	1
Established Peri-urban	Santa Catalina	360	Occupied	1	0	9	0	0					0	0	0	1	0	0		1	1	8	3	6	1	1	1	7	2	10	2	1	0	0	0	0	0	0	3	9	9	0
Established Peri-urban	Santa Catalina	361	Occupied	0	0	9	0	0					0	0	0	0	1	0	1	1	1	5	3	3	1	0	0	3	2	0	0	0	0	0	0	0	0	0	3	9	9	1
Established Peri-urban	Santa Catalina	362	Occupied	0	0	9	0	0					0	0	0	0	1	0	99	0	0	3	2	0	0	0	0	0	0	0	0	0	0	0	0	0	0	1	1	3	0	1
Established Peri-urban	Santa Catalina	363	Occupied	0	0	9	0	0					0	0	0	0	1	0	3	0	0	9	3	2	1	1	1	3	2	0	0	0	0	0	0	0	0	0	3	9	9	0
Established Peri-urban	Santa Catalina	364	Occupied	1	1	1	0	1		1			1	2	0	0	0	0	2	1	1	1	1	1	1	0	0	1	1	5	1	1	0	0	0	0	0	0	9	9	9	0
Established Peri-urban	Santa Catalina	365	Occupied	0	0	9	0	0					0	0	0	0	1	0	3	0	0	5	3	1	1	0	0	1	1	0	0	0	0	0	0	0	0	0	3	9	9	1
Established Peri-urban	Santa Catalina	366	Occupied	1	0	9	0	0					0	0	0	1	1	0	2	2	1	2	1	2	1	1	1	3	2	15	2	1	0	0	0	0	0	0	3	1	9	0
Established Peri-urban	Santa Catalina	367	Occupied	0	0	9	0	0					0	0	0	0	1	0	99	0	0	1	1	1	1	0	0	1	1	0	0	0	0	0	0	0	0	0	1	2	1	1
Established Peri-urban	Santa Catalina	368	Occupied	0	0	9	0	0					0	0	0	0	0	0	99	0	0	3	2	2	1	0	0	2	2	0	0	0	0	0	0	0	0	0	3	3	0	0
Established Peri-urban	Santa Catalina	369	Occupied	0	0	9	0	0					0	0	0	0	1	0	99	0	0	1	1	1	1	1	1	2	2	0	0	0	0	0	0	0	0	0	1	3	9	1
Established Peri-urban	Santa Catalina	370	Occupied	0	0	9	0	0					0	0	0	0	1	0	99	0	0	4	2	2	1	2	1	4	2	0	0	0	0	0	0	0	0	0	2	3	0	0
Established Peri-urban	Santa Catalina	371	Occupied	0	0	9	0	0					0	0	0	0	0	0	99	0	0	7	3	2	1	0	0	2	2	0	0	0	0	0	0	0	0	0	3	9	9	0
Established Peri-urban	Santa Catalina	372	Occupied	0	0	9	0	0					0	0	0	0	1	0		0	0	5	3	2	1	2	1	4	2	0	0	0	0	0	0	0	0	0	2	3	9	9
Established Peri-urban	Santa Catalina	373	Occupied	0	0	9	0	0					0	0	0	0	9	9		0	0	2	1	0	0	0	0	0	0	0	0	0	0	0	0	0	0	0	9	9	9	9
Established Peri-urban	Santa Catalina	374	Occupied	1	0	9	0	0					0	0	0	0	1	0	4	1	1	6	3	1	1	1	1	2	2	4	1	1	0	0	4	1	0	0	2	1	9	1
Established Peri-urban	Santa Catalina	375	Occupied	1	0	9	0	0					0	0	0	0	0	0	99	1	1	5	3	1	1	1	1	2	2	0	0	0	0	0	0	0	0	0	1	2	9	0
Established Peri-urban	Santa Catalina	376	Occupied	1	0	9	0	0					0	0	0	0	1	0	99	4	1	7	3	3	1	2	1	5	2	20	2	1	0	0	0	0	0	0	3	9	9	0
Established Peri-urban	Santa Catalina	377	Occupied	1	1	1	0	1		1			1	7	0	1	0	0	99	2	1		9	2	1	1	1	3	2	220	3	1					9	9	3	9	9	0
Established Peri-urban	Santa Catalina	378	Occupied	0	0	9	0	0					0	0	0	0	1	0		1	1	4	2	2	1	2	1	4	2	0	0	0	0	0	0	0	0	0	9	9	9	9
Established Peri-urban	Santa Catalina	379	Occupied	0	0	9	0	0					0	0	0	0	0	0		0	0	7	3	2	1	2	1	4	2	0	0	0	0	0	1	1	0	1	1	2	9	0
Established Peri-urban	Santa Catalina	380	Occupied	1	0	9	0	0					0	0	0	1	1	0	99	1	1	4	2	2	1	0	0	2	2	5	1	1	0	0	1	1	0	1	1	2	9	1
Established Peri-urban	Santa Catalina	381	Occupied	1	0	9	0	0					0	0	0	0	1	1		2	1		9	3	1	1	1	4	2	0	0	0					9	9	3	1	1	1
Established Peri-urban	Santa Catalina	382	Occupied	1	0	9	0	0					0	0	0	0	1	0		3	1		9	4	1	0	0	4	2	0	0	0					9	9	1	4	9	9
Established Peri-urban	Santa Catalina	383	Occupied	1	0	9	0	0					0	0	0	0	1	0	4	1	1		9	3	1	0	0	3	2	0	0	0					9	9	3	1	1	1
Established Peri-urban	Santa Catalina	384	Occupied	0	0	9	0	0					0	0	0	0	1	1			9		9						9		9						9	9	3	1	1	9
Established Peri-urban	Santa Catalina	385	Occupied	0	0	9	0	0					0	0	0	0	1	0	4	0	0		9	3	1	0	0	3	2	0	0	0					9	9	2	2	1	0
Established Peri-urban	Santa Catalina	386	Occupied	1	0	9	0	0					0	0	0	0	1	0	2	1	1		9	1	1	0	0	1	1	3	1	1					9	9	2	1	1	9
Established Peri-urban	Santa Catalina	387	Occupied	0	0	9	0	0					0	0	0	0	1	0	5	0	0		9	3	1	0	0	3	2	0	0	0					9	9	3	1	9	9
Established Peri-urban	Santa Catalina	388	Occupied	1	0	9	0	0					0	0	0	0	1	1	2	1	1		9	1	1	0	0	1	1	0	0	0					9	9	3	1	1	1
Established Peri-urban	Santa Catalina	389	Occupied	1	0	9	0	0					0	0	0	1	1	0	1	3	1		9	2	1	0	0	2	2	10	2	1					9	9	2	3	0	0
Established Peri-urban	Santa Catalina	390	Occupied	0	0	9	0	0					0	0	0	0	0	0	99	0	0		9	1	1	1	1	2	2	0	0	0					9	9	1	3	0	1
Established Peri-urban	Santa Catalina	391	Occupied	0	0	9	0	0					0	0	0	0	0	0	99	0	0		9	0	0	0	0	0	0	0	0	0					9	9	1	3	1	0
Established Peri-urban	Santa Catalina	392	Occupied	0	0	9	0	0					0	0	0	0	1	0	99	0	0		9	2	1	2	1	4	2	0	0	0					9	9	1	3	9	9
Established Peri-urban	Santa Catalina	393	Occupied	0	0	9	0	0					0	0	0	0	0	0	2	0	0		9	0	0	1	1	1	1	0	0	0					9	9	2	2	9	9
Established Peri-urban	Santa Catalina	394	Occupied	1	0	9	0	0					0	0	0	0	0	0	1	4	1		9						9		9						9	9	9	9	9	1
Established Peri-urban	Santa Catalina	395	Occupied	0	0	9	0	0					0	0	0	0	0	0		0	0		9	3	1	0	0	3	2	15	2	1					9	9	3	1	0	9
Established Peri-urban	Santa Catalina	396	Occupied	0	0	9	0	0					0	0	0	9	9	9		0	0		9	0	0	0	0	0	0	0	0	0					9	9	1	9	9	9
Established Peri-urban	Santa Catalina	397	Occupied	1	0	9	0	0					0	0	0	1	1	0	99	0	0	4	2	2	1	0	0	2	2	0	0	0	0	0	1	1	0	1	1	3	9	9
Established Peri-urban	Santa Catalina	398	Occupied	1	1	1	0	1	1				1	6	0	1	1	0	15	7	1	11	3	2	1	0	0	2	2	7	2	1	0	0	5	1	0	1	3	1	1	0
Established Peri-urban	Santa Catalina	399	Occupied	1	0	9	0	0					0	0	0	0	0	0	8	2	1	10	3	0	0	0	0	1	1	0	0	0	0	0	0	0	1	1	2	3	9	1
Established Peri-urban	Santa Catalina	400	Occupied	1	0	9	0	0					0	0	0	1	1	0		4	1	5	3	5	1	2	1	7	2	20	2	1	0	0	2	1	1	1	3	3	9	0
Established Peri-urban	Santa Catalina	401	Occupied	0	0	9	0	0					0	0	0	0	1	0		1	1	1	1	5	1	0	0	2	2	0	0	0	0	0	0	0	0	1	3	1	9	0
Established Peri-urban	Santa Catalina	402	Occupied	1	0	9	0	0					0	0	0	1	0	0		1	1	5	3	3	1	0	0	3	2	2	1	1	0	0	0	0	1	1	3	1	0	0
Established Peri-urban	Santa Catalina	403	Occupied	1	1	1	0	1		1			1	5	0	1	1	0		6	1	4	2	5	1	0	0	5	2	50	3	1	0	0	6	1	0	1	9	9	9	9
Established Peri-urban	Santa Catalina	404	Occupied	0	0	9	0	0					0	0	0	0	0	0	6	1	1	4	2	1	1	0	0	3	2	0	0	0	0	0	0	0	0	1	3	3	0	0
Established Peri-urban	Santa Catalina	405	Occupied	1	1	1	0	1	1		1		1	11	0	1	0	0	5	3	1	5	3	3	1	0	0	3	2	15	2	1	0	0	0	0	0	1	3	9	9	0
Established Peri-urban	Santa Catalina	406	Occupied	1	0	9	0	0					0	0	0	0	0	0	2	2	1	3	2	5	1	0	0	1	1	6	2	1	0	0	0	0	0	1	3	9	9	0
Established Peri-urban	Santa Catalina	407	Occupied	0	0	9	0	0					0	0	0	0	0	0	99	0	0	3	2	0	0	1	1	3	2	0	0	0	0	0	0	0	1	0	1	3	0	1
Established Peri-urban	Santa Catalina	408	Occupied	1	0	9	0	0					0	0	0	0	0	0	99	3	1	2	1	2	1	0	0	4	2	20	2	1	0	0	0	0	1	0	3	1	0	9
Established Peri-urban	Santa Catalina	409	Occupied	1	1	1	0	1	1				1	9.5	0	1	1	0	8	6	1	3	2	4	1	0	0	4	2	30	3	1	0	0	150	1	1	0	9	9	9	9
Established Peri-urban	Santa Catalina	410	Occupied	1	0	9	0	0					0	0	0	0	1	0	2	3	1	6	3	3	1	0	0	6	2	50	3	1	0	0	0	0	0	0	3	9	9	0
Established Peri-urban	Santa Catalina	411	Occupied	1	0	9	0	0					0	0	0	0	0	0	3	2	1	3	2	1	1	0	0	1	1	0	0	0	0	0	1	1	0	0	3	9	9	0
Established Peri-urban	Santa Catalina	412	Occupied	1	0	9	0	0					0	0	0	1	1	0	3	0	0	6	3	1	1	0	0	1	1	0	0	0	0	0	0	0	0	0	3	9	9	0
Established Peri-urban	Santa Catalina	413	Occupied	0	0	9	0	0					0	0	0	0	1	0	3	0	0		9	2	1	0	0	3	2	3	1	1					9	9	3	9	9	0
Established Peri-urban	Santa Catalina	414	Occupied	1	1	1	0	1		1			1	24	0	1	9	9		4	1		9	4	1	9	1	15	2	60	3	1					9	9	1	1	1	1
Established Peri-urban	Santa Catalina	415	Occupied	1	1	1	0	1		1			1	16	0	1	1	0	2	6	1		9						9		9						9	9	9	9	9	9
Established Peri-urban	Santa Catalina	416	Occupied	1	0	9	0	0					0	0	1	0	1	1	0.5	1	1	3	2	5	1	0	0	5	2	10	2	1	0	0	0	0	0	1	9	9	9	9
Established Peri-urban	Santa Catalina	417	Occupied	1	1	1	0	1		1			1	102	0	1	1	0	3	3	1	2	1	3	1	2	1	8	2	70	3	1	0	0	0	0	1	1	3	9	9	1
Established Peri-urban	Santa Catalina	418	Occupied	1	1	1	0	1		1			1	1	0	1	1	1		3	1		9	0	0	1	1	5	2	25	2	1					9	9	2	3	0	0
Established Peri-urban	Santa Catalina	419	Occupied	1	1	1	0	1		1			1	4	0	1	1	0	3	3	1	5	3	2	1	6	1	12	2	29	3	1	0	0	8	1	0	0	3	9	0	0
Established Peri-urban	Santa Catalina	420	Occupied	0	0	9	0	0					0	0	0	0	1	0		0	0		9	10	1			2	2		9						9	9	1	3	0	0
Established Peri-urban	Santa Catalina	421	Occupied	1	0	9	0	0					0	0	0	0	1	0	3	4	1	6	3	3	1	1	1	4	2	70	3	1	0	0	16	1	1	1	3	1	1	1
Established Peri-urban	Santa Catalina	422	Occupied	0	0	9	0	0					0	0	0	0	0	0	99	0	0	5	3	2	1	0	0	1	1	0	0	0	0	0	0	0	1	0	1	9	1	9
Established Peri-urban	Santa Catalina	423	Occupied	1	0	9	0	0					0	0	0	0	1	0	3	2	1	2	1	10	1	1	1	3	2	18	2	1	0	0	0	0	0	0	3	9	9	0
Established Peri-urban	Santa Catalina	424	Occupied	1	1	0	0	1		1			1	2	0	1	1	0	3	5	1	12	3	0	0	1	1	7	2	10	2	1	0	0	0	0	0	0	3	2	1	0
Established Peri-urban	Santa Catalina	425	Occupied	1	0	9	0	0					0	0	0	0	1	0	3	2	1	5	3	2	1	7	1	8	2	17	2	1	0	0	0	0	1	0	2	2	1	0
Established Peri-urban	Santa Catalina	426	Occupied	1	1	0	0	1	1				1	4	0	1	1	0	3	3	1	7	3	2	1	0	0	6	2	50	3	1	0	0	0	0	1	0	3	9	9	0
Established Peri-urban	Santa Catalina	427	Occupied	1	0	9	0	0					0	0	0	0	0	0	3	3	1	1	1	1	1	0	0	1	1	0	0	0	0	0	5	1	0	0	3	4	0	0
Established Peri-urban	Santa Catalina	428	Occupied	0	0	9	0	0					0	0	0	0	1	0		1	1	1	1	1	1	0	0	0	0	0	0	0	0	0	0	0	1	0	2	9	9	9
Established Peri-urban	Santa Catalina	429	Occupied	1	1	0	0	1	1				1	1	0	1	0	0	99	3	1	6	3	4	1	1	1	11	2	10	2	1	0	0	1	1	0	0	2	1	1	1
Established Peri-urban	Santa Catalina	430	Occupied	1	0	9	0	0					0	0	0	0	1	0	1	1	1	2	1	3	1	0	0	3	2	15	2	1	0	0	0	0	0	0	3	1	0	0
Established Peri-urban	Santa Catalina	431	Occupied	1	0	9	0	0					0	0	0	1	1	0		2	1	5	3	6	1	0	0	3	2	20	2	1	0	0	0	0	1	0	1	2	1	1
Established Peri-urban	Santa Catalina	432	Occupied	1	0	9	0	0					0	0	0	1	1	0	3	2	1	6	3	3	1	0	0	4	2	15	2	1	0	0	3	1	0	0	3	9	9	0
Established Peri-urban	Santa Catalina	433	Occupied	1	0	9	0	0					0	0	0	0	0	0		1	1	1	1	3	1	0	0	3	2	8	2	1	0	0	0	0	0	0	2	9	9	9
Established Peri-urban	Santa Catalina	434	Occupied	1	0	9	0	0					0	0	0	1	1	0	1	0	0	3	2	6	1	0	0	4	2	0	0	0	0	0	0	0	1	0	3	9	9	1
Established Peri-urban	Santa Catalina	435	Occupied	1	1	1	0	1		1	1		1	14	0	1	1	0	2	2	1	3	2	2	1	0	0	4	2	50	3	1	0	0	6	1	0	0	1	2	0	0
Established Peri-urban	Santa Catalina	436	Occupied	1	1	0	1	0					0	0	0	1	1	0		1	1		9	4	1	1	1	4	2	15	2	1	0	0	0	0	1	0	1	3	1	1
Established Peri-urban	Santa Catalina	437	Occupied	1	1	1	1	0					1	1	0	1	1	0		1	1	4	2	4	1	0	0	2	2	6	2	1	0	0	2	1	0	0	1	9	1	0
Established Peri-urban	Santa Catalina	438	Occupied	1	1	1	1	0					1	1	0	1	0	0	99	0	0	3	2	0	0	0	0	2	2	0	0	0	0	0	0	0	0	0	1	3	0	0
Established Peri-urban	Santa Catalina	439	Occupied	1	1	1	0	1		1			1	27.5	0	1	1	0		2	1	3	2	1	1	1	1	6	2	50	3	1	0	0	5	1	0	0	1	3	0	1
Established Peri-urban	Santa Catalina	440	Occupied	1	0	9	0	0					0	0	0	0	1	0		1	1	8	3	0	0	1	1	3	2	10	2	1	0	0	0	0	1	0	2	3	0	1
Established Peri-urban	Santa Catalina	441	Occupied	1	0	9	0	0					0	0	0	1	0	0	99	0	0	3	2	2	1	1	1	3	2	0	0	0	0	0	0	0	1	0	3	9	9	1
Established Peri-urban	Santa Catalina	442	Occupied	1	1	1	0	1		1			1	3	0	1	1	0		1	1	5	3	6	1	1	1	3	2	25	2	1	0	0	0	0	1	0	2	2	1	1
Established Peri-urban	Santa Catalina	443	Occupied	1	1	1	0	1		1	1		1	3	0	1	1	0		3	1	6	3	1	1	2	1	5	2	8	2	1	0	0	0	0	0	0	2	1	1	0
Established Peri-urban	Santa Catalina	444	Occupied	0	0	9	0	0					0	0	0	0	1	0	3	0	0	4	2	2	1	1	1	3	2	0	0	0	0	0	0	0	1	0	3	9	9	0
Established Peri-urban	Santa Catalina	445	Occupied	1	1	1	0	1			1		1	1	0	0	0	0	3	2	1	6	3	1	1	1	1	2	2	8	2	1	0	0	3	1	0	0	3	9	9	0
Established Peri-urban	Santa Catalina	446	Occupied	1	0	9	0	0					0	0	0	1	1	0	3	1	1	3	2	1	1	0	0	1	1	3	1	1	0	0	0	0	0	0	3	9	9	0
Established Peri-urban	Santa Catalina	447	Occupied	1	0	9	0	0					0	0	0	1	1	0	3	1	1	5	3	4	1	0	0	4	2	0	0	0	0	0	4	1	0	0	3	9	9	0
Established Peri-urban	Santa Catalina	448	Occupied	1	0	9	0	0					0	0	0	1	1	0	3	0	0	4	2	1	1	1	1	2	2	0	0	0	0	0	0	0	0	0	1	3	0	0
Established Peri-urban	Santa Catalina	449	Occupied	1	0	9	0	0					0	0	0	0	1	0	3	1	1	4	2	4	1	0	0	4	2	0	0	0	0	0	1	1	1	0	3	9	9	0
Established Peri-urban	Santa Catalina	450	Occupied	1	1	1	0	1		1			1	3	0	1	1	0	1	5	1	1	1	1	1	0	0	1	1	20	2	1	0	0	4	1	0	0	1	4	0	0
Established Peri-urban	Santa Catalina	451	Occupied	1	1	1	0	1		1			1	16	0	1	1	0	99	3	1	2	1	1	1	1	1	2	2	20	2	1	0	0	0	0	0	1	1	2	0	1
Established Peri-urban	Santa Catalina	452	Occupied	1	1	0	1	0					1	1	0	1	1	0	1	2	1	5	3	3	1	1	1	4	2	9	2	1	0	0	3	1	1	1	1	1	1	1
Established Peri-urban	Santa Catalina	453	Occupied	1	0	9	0	0					0	0	0	1	1	1		3	1	5	3	4	1	0	0	4	2	8	2	1	0	0	0	0	0	0	3	3	1	0
Established Peri-urban	Santa Catalina	454	Occupied	1	0	9	0	0					0	0	0	1	1	0	2	1	1		9	3	1	1	1	4	2	0	0	0					9	9	2	2	1	0
Established Peri-urban	Santa Catalina	455	Occupied	1	0	9	0	0					0	0	0	0	0	0	99	4	1		9	2	1	0	0	2	2		9						9	9	1	9	9	9
Established Peri-urban	Santa Catalina	456	Occupied	1	1	1	0	1	1	1			1	6	0	1	1	0	2	5	1	6	3	7	1	0	0	7	2	60	3	1	0	0	15	1	0	0	3	9	9	9
Established Peri-urban	Santa Catalina	457	Occupied	1	0	9	0	0					0	0	0	0	0	0	10	2	1		9	3	1	1	1	4	2	31	3	1					9	9	3	9	9	9
Established Peri-urban	Santa Catalina	458	Occupied	1	0	9	0	0					0	0	0	0	1	0		3	1		9	4	1	2	1	6	2	0	0	0					9	9	3	9	9	9
Established Peri-urban	Santa Catalina	459	Occupied	1	0	9	0	0					0	0	0	1	1	0	99	0	0		9	0	0	0	0	0	0	0	0	0					9	9	1	9	9	9
Established Peri-urban	Santa Catalina	460	Occupied	1	1	1	0	1		1		1	1	25.5	0	1	1	0	5	2	1		9	4	1	0	0	4	2	7	2	1					9	9	2	9	9	9
Recent Peri-urban	26 viviendas	461	Occupied	0	0	9	0	0					0	0	0	0	0	0		0	0		9	2	1	0	0	2	2	0	0	0					9	9	2	1	1	1
Recent Peri-urban	26 viviendas	462	Occupied	0	0	9	0	0					0	0	0	0	0	0		0	0		9	0	0	0	0	0	0	0	0	0					9	9	1	9	1	9
Recent Peri-urban	26 viviendas	463	Occupied	0	0	9	0	0					0	0	0	0	1	0	2	0	0		9	4	1	0	0	4	2	0	0	0					9	9	2	2	1	9
Recent Peri-urban	26 viviendas	464	Occupied	0	0	9	0	0					0	0	0	0	0	0	2	0	0		9	1	1	3	1	4	2	0	0	0					9	9	2	3	0	9
Recent Peri-urban	26 viviendas	465	Occupied	1	0	9	0	0					0	0	0	1	1	0	1	0	0		9	4	1	0	0	4	2	2	1	1					9	9	2	1	1	0
Recent Peri-urban	26 viviendas	466	Occupied	1	0	9	0	0					0	0	0	0	9	9	99	1	1		9	3	1	0	0	3	2	4	1	1					9	9	2	9	9	9
Recent Peri-urban	26 viviendas	467	Occupied	1	0	9	0	0					0	0	0	1	0	0	99	0	0		9	3	1	1	1	4	2	0	0	0					9	9	2	2	0	9
Recent Peri-urban	26 viviendas	468	Occupied	0	0	9	0	0					0	0	0	0	0	0		0	0		9	1	1	0	0	1	1	0	0	0					9	9	1	9	9	9
Recent Peri-urban	26 viviendas	469	Occupied	1	0	9	0	0					0	0	0	1	9	9	1	0	0		9	2	1	0	0	2	2	0	0	0					9	9	1	3	9	9
Recent Peri-urban	26 viviendas	470	Occupied	0	0	9	0	0					0	0	0	0	1	0	99	0	0		9	3	1	0	0	3	2	0	0	0					9	9	1	3	0	9
Recent Peri-urban	26 viviendas	471	Occupied	0	0	9	0	0					0	0	0	0	9	9		0	0		9	0	0	0	0	0	0	0	0	0					9	9	9	9	9	9
Established Peri-urban	Sur	472	Occupied	1	1	1	0	1		1			1	72	0	1	0	0	99	3	1	4	2	4	1	2	1	6	2	150	3	1	0	0	0	0	0	0	3	9	9	9
Established Peri-urban	Sur	473	Occupied	1	0	9	0	0					0	0	0	1	0	0	99	0	0	6	3	1	1	1	1	2	2	0	0	0	0	0	0	0	0	0	1	4	9	9
Recent Peri-urban	40 viviendas	474	Occupied	0	0	9	0	0					0	0	0	0	1	0		0	0		9	0	0	0	0	0	0	0	0	0					9	9	1	2	1	1
Recent Peri-urban	40 viviendas	475	Occupied	1	0	9	0	0					0	0	0	1	0	0	99	0	0		9	1	1	1	1	2	2	0	0	0					9	9	1	3	0	0
Recent Peri-urban	40 viviendas	476	Occupied	1	0	9	0	0					0	0	0	0	1	0		1	1		9	5	1	0	0	5	2	4	1	1					9	9	1	3	0	0
Recent Peri-urban	40 viviendas	477	Occupied	1	0	9	0	0					0	0	0	0	0	0	99	2	1		9	2	1	2	1	4	2	2	1	1					9	9	1	3	0	0
Recent Peri-urban	40 viviendas	478	Occupied	1	0	9	0	0					0	0	0	0	1	0	99	1	1		9	3	1	0	0	3	2	4	1	1					9	9	1	3	0	1
Recent Peri-urban	40 viviendas	479	Occupied	0	0	9	0	0					0	0	0	0	1	0	99	0	0		9	1	1	0	0	1	1	0	0	0					9	9	1	3	0	1
Recent Peri-urban	40 viviendas	480	Occupied	1	0	9	0	0					0	0	0	1	1	0	99	0	0		9	0	0	0	0	0	0	0	0	0					9	9	1	2	1	9
Recent Peri-urban	40 viviendas	481	Occupied	0	0	9	0	0					0	0	0	0	1	0	99	1	1		9	6	1	0	0	6	2	0	0	0					9	9	1	1	1	1
Recent Peri-urban	40 viviendas	482	Occupied	0	0	9	0	0					0	0	0	0	1	0	99	1	1		9	0	0	0	0	0	0	0	0	0					9	9	1	1	1	1
Recent Peri-urban	40 viviendas	483	Occupied	1	0	9	0	0					0	0	0	0	0	0		1	1		9	0	0	0	0	0	0	11	2	1					9	9	1	3	0	1
Recent Peri-urban	40 viviendas	484	Occupied	0	0	9	0	0					0	0	0	0	1	0	99	0	0		9	7	1	0	0	7	2	0	0	0					9	9	1	3	0	0
Recent Peri-urban	20 viviendas	485	Occupied	0	0	9	0	0					0	0	0	0	1	0	99	0	0		9	1	1	0	0	1	1	0	0	0					9	9	1	4	0	0
Recent Peri-urban	20 viviendas	486	Occupied	1	0	9	0	0					0	0	0	1	1	0	99	0	0		9	1	1	0	0	1	1	0	0	0					9	9	1	3	0	0
Recent Peri-urban	Quebracho	487	Occupied	1	0	9	0	0					0	0	0	1	1	1		1	1		9	2	1	1	1	3	2	0	0	0					9	9	2	1	0	0
Recent Peri-urban	Quebracho	488	Occupied	1	0	9	0	0					0	0	0	1	1	0	99	0	0		9	0	0	0	0	0	0	0	0	0					9	9	2	2	0	1
Recent Peri-urban	Quebracho	489	Occupied	0	0	9	0	0					0	0	0	0	1	0	3	0	0	2	1	1	1	0	0	1	1	0	0	0	0	0	0	0	0	0	2	3	0	1
Recent Peri-urban	Quebracho	490	Occupied	0	0	9	0	0					0	0	0	0	1	0	99	0	0		9	3	1	0	0	3	2	0	0	0					9	9	2	3	0	1
Recent Peri-urban	Quebracho	491	Occupied	0	0	9	0	0					0	0	0	0	1	0	99	0	0	3	2	1	1	1	1	2	2	0	0	0	0	0	0	0	0	0	1	1	1	1
Established Peri-urban	Sur	492	Occupied	1	0	9	0	0					0	0	0	1	1	0	99	0	0		9	4	1	0	0	4	2	0	0	0					9	9	2	3	0	0
Recent Peri-urban	Mujica	493	Occupied	0	0	9	0	0					0	0	0	0	1	0	99	0	0	3	2	1	1	0	0	1	1	4	1	1	0	0	0	0	0	0	1	2	1	0
Recent Peri-urban	Mujica	494	Occupied	1	0	9	0	0					0	0	0	1	1	0	99	0	0	6	3	2	1	0	0	2	2	0	0	0	0	0	0	0	0	0	1	1	1	1
Recent Peri-urban	Mujica	495	Occupied	0	0	9	0	0					0	0	0	0	1	0	99	0	0	10	3	2	1	0	0	2	2	0	0	0	0	0	0	0	0	0	1	3	1	1
Recent Peri-urban	Mujica	496	Occupied	1	0	9	0	0					0	0	0	1	1	1	2	1	1	6	3	3	1	0	0	3	2	6	2	1	0	0	0	0	0	1	1	2	9	1
Recent Peri-urban	Mujica	497	Occupied	0	0	9	0	0					0	0	0	0	1	0	99	0	0	8	3	1	1	0	0	1	1	0	0	0	0	0	0	0	0	0	1	1	1	1
Recent Peri-urban	Mujica	498	Occupied	0	0	9	0	0					0	0	0	0	1	0	99	0	0	5	3	1	1	2	1	3	2	0	0	0	0	0	0	0	0	0	1	3	0	1
Recent Peri-urban	Mujica	499	Occupied	1	0	9	0	0					0	0	0	1	1	0	99	0	0	3	2	2	1	0	0	2	2	0	0	0	0	0	0	0	0	0	1	1	1	1
Recent Peri-urban	Mujica	500	Occupied	1	0	9	0	0					0	0	0	1	1	0	99	0	0	10	3	0	0	0	0	0	0	0	0	0	0	0	0	0	0	0	1	2	1	0
Recent Peri-urban	Mujica	501	Occupied	0	0	9	0	0					0	0	0	0	0	0	99	0	0	7	3	2	1	1	1	3	2	0	0	0	0	0	0	0	0	0	1	3	1	0
Recent Peri-urban	Mujica	502	Occupied	0	0	9	0	0					0	0	0	0	1	0	99	0	0	7	3	1	1	1	1	1	1	0	0	0	0	0	0	0	0	0	1	9	1	1
Recent Peri-urban	Mujica	503	Occupied	0	0	9	0	0					0	0	0	0	1	0	99	0	0	6	3	5	1	0	0	5	2	0	0	0	0	0	0	0	0	0	1	2	0	0
Recent Peri-urban	Mujica	504	Occupied	0	0	9	0	0					0	0	0	0	1	0	99	0	0	5	3	2	1	0	0	2	2	0	0	0	0	0	0	0	0	0	1	3	0	1
Recent Peri-urban	Mujica	505	Occupied	1	0	9	0	0					0	0	0	0	1	0	99	1	1	4	2	2	1	0	0	2	2	2	1	1	0	0	0	0	0	0	1	3	0	9
Recent Peri-urban	Mujica	506	Occupied	0	0	9	0	0					0	0	0	0	1	0	99	0	0	6	3	1	1	0	0	1	1	15	2	1	0	0	0	0	0	0	1	3	1	9
Recent Peri-urban	Mujica	507	Occupied	0	0	9	0	0					0	0	0	0	0	0	99	0	0	6	3	0	0	0	0	0	0	0	0	0	0	0	0	0	0	0	1	3	0	9
Recent Peri-urban	Mujica	508	Occupied	0	0	9	0	0					0	0	0	0	1	0		0	0	12	3	1	1	0	0	1	1	0	0	0	0	0	0	0	0	0	1	3	0	0
Recent Peri-urban	Mujica	509	Occupied	1	0	9	0	0					0	0	0	1	1	0	99	0	0	7	3	0	0	0	0	2	2	4	1	1	0	0	0	0	0	0	1	9	9	9
Recent Peri-urban	Mujica	510	Occupied	1	0	9	0	0					0	0	0	0	1	0	2	2	1	7	3	1	1	2	1	3	2	6	2	1	0	0	0	0	0	0	1	3	0	0
Recent Peri-urban	Mujica	511	Occupied	0	0	9	0	0					0	0	0	0	0	0		0	0	6	3	0	0	0	0	1	1	0	0	0	0	0	0	0	0	0	1	3	1	9
Recent Peri-urban	Mujica	512	Occupied	0	0	9	0	0					0	0	0	0	0	0	99	0	0	7	3	1	1	0	0	1	1	0	0	0	0	0	0	0	0	0	2	3	1	9
Recent Peri-urban	Mujica	513	Occupied	0	0	9	0	0					0	0	0	0	0	0	99	0	0	5	3	3	1	0	0	3	2	0	0	0	0	0	0	0	0	0	1	3	0	0
Recent Peri-urban	Mujica	514	Occupied	1	0	9	0	0					0	0	0	0	1	0	99	1	1	4	2	1	1	0	0	1	1	1	1	1	0	0	0	0	0	0	2	3	1	9
Recent Peri-urban	Mujica	515	Occupied	1	0	9	0	0					0	0	0	1	1	0	99	0	0	6	3	1	1	0	0	1	1	0	0	0	0	0	0	0	0	0	1	2	1	1
Established Peri-urban	Quintas	516	Occupied	1	1	0	1	0					0	0	0	1	9	9		0	0	2	1	2	1	0	0	2	2	600	3	1	0	0	0	0	1	1	9	9	9	9
Established Peri-urban	Quintas	517	Occupied	1	0	9	0	0					0	0	0	1	1	0	1	3	1		9	15	1	1	1	16	2	150	3	1					9	9	1	3	1	1
Established Peri-urban	Quintas	518	Occupied	1	0	9	0	0					0	0	0	0	0	0	99	5	1		9	6	1	1	1	7	2	30	3	1					9	9	1	3	0	9
Established Peri-urban	Quintas	519	Occupied	1	1	1	0	1	1				1	8	0	1	0	0	1	2	1		9	2	1	1	1	3	2	100	3	1					9	9	2	3	0	0
Recent Peri-urban	Mejor Vivir/Castells	520	Occupied	0	0	9	0	0					0	0	0	0	9	9			9		9						9		9						9	9	9	9	9	9
Recent Peri-urban	Mejor Vivir/Castells	521	Occupied	0	0	9	0	0					0	0	0	0	9	9			9	4	2	0	0	0	0	0	0	0	0	0	0	0	0	0	0	0	9	9	9	9
Recent Peri-urban	Mejor Vivir/Castells	522	Occupied	0	0	9	0	0					0	0	0	0	9	9			9	5	3	2	1	0	0	2	2	0	0	0	0	0	0	0	0	0	9	9	9	9
Recent Peri-urban	Mujica	523	Occupied	1	0	9	0	0					0	0	0	0	1	0	99	1	1	4	2	2	1	0	0	2	2	2	1	1	0	0	0	0	0	0	1	3	0	9
Established Peri-urban	Norte	524	Occupied	1	0	9	0	0					0	0	0	1	9	9			9		9						9		9						9	9	9	9	9	9
Recent Peri-urban	Quebracho	525	Occupied	0	0	9	0	0					0	0	0	0	1	0	99	0	0		9	3	1	0	0	3	2	0	0	0					9	9	2	3	0	1
Recent Peri-urban	Quebracho	526	Occupied	0	0	9	0	0					0	0	0	0	1	0	99	0	0	3	2	1	1	1	1	2	2	0	0	0	0	0	0	0	0	0	1	1	1	1
Established Peri-urban	Sur	527	Occupied	1	0	9	0	0					0	0	0	9	9	9			9		9						9		9						9	9	9	9	9	9
Recent Peri-urban	26 viviendas	528	Occupied	0	0	9	0	0					0	0	0	0	9	9			9		9						9		9						9	9	9	9	9	9
Recent Peri-urban	40 viviendas	529	Occupied	0	0	9	0	0					0	0	0	0	1	0		0	0		9	1	1	0	0	1	1	0	0	0					9	9	1	3	1	0
Recent Peri-urban	40 viviendas	530	Occupied	0	0	9	0	0					0	0	0	0	1	0	2	0	0		9	0	0	0	0	0	0	0	0	0					9	9	1	3	0	0
Recent Peri-urban	20 viviendas	531	Occupied	1	0	9	0	0					0	0	0	1	0	0	2	0	0		9	0	0	0	0	0	0	0	0	0					9	9	1	2	0	1
Established Peri-urban	Quintas	532	Occupied	1	0	9	0	0					0	0	0	0	1	0	99	4	1	1	1	3	1	0	0	3	2	2	1	1					9	9	9	9	9	9
Established Peri-urban	Quintas	533	Occupied	1	1	1	0	1				1	1	13.5	0	1	1	0	99	0	0	2	1	2	1	0	0	2	2	100	3	1	0	0	0	0	0	0	9	9	9	9
Established Peri-urban	Quintas	534	Occupied	1	1	0	0	1		1			1	1	0	1	1	0	1	5	1	5	3	4	1	2	1	6	2		9						9	9	9	9	9	9
Established Peri-urban	Quintas	535	Occupied	1	1	1	1	0					1	1	0	0	1	0	99	1	1	4	2	2	1	0	0	2	2	8	2	1	8	1	4	1	1	0	9	9	9	9
Established Peri-urban	Quintas	536	Occupied	1	0	9	0	0					0	0	0	0	9	9	99	2	1	2	1	3	1	2	1	5	2	150	3	1	0	0	0	0	0	0	9	9	9	9
Established Peri-urban	Quintas	537	Occupied	1	0	9	0	0					0	0	0	0	1	1		4	1	9	3	6	1	2	1	8	2	60	3	1	0	0	20	1	0	0	9	9	9	9
Established Peri-urban	Quintas	538	Occupied	1	1	1	0	1		1	1		1	5.5	0	0	9	9	99	6	1	2	1	5	1	0	0	5	2	50	3	1	5	1	20	1	0	0	9	9	9	9
Established Peri-urban	Quintas	539	Occupied	1	1	1	1	0					1	8	0	1	1	0	1	3	1	5	3	10	1	1	1	11	2	32	3	1	0	0	0	0	1	1	9	9	9	9
Established Peri-urban	Quintas	540	Occupied	1	1	1	0	1		1			1	11	0	1	0	0		3	1	4	2	3	1	0	0	3	2	30	3	1	0	0	10	1	1	1	9	9	9	9
Established Peri-urban	Quintas	541	Occupied	1	1	1	0	1		1		1	1	4.5	0	1	0	0		5	1	2	1	2	1	1	1	3	2	34	3	1					9	9	9	9	9	9
Established Peri-urban	Quintas	542	Occupied	0	0	9	0	0					0	0	0	0	0	0	2	0	0	1	1	3	1	0	0	3	2	0	0	0					9	9	9	9	9	9
Established Peri-urban	Quintas	543	Occupied	1	1	1	0	1		1			1	17	0	1	1	0	4	6	1	4	2	7	1	0	0	7	2	30	3	1	15	1	12	1	0	0	9	9	9	9
Established Peri-urban	Quintas	544	Occupied	1	1	1	1	0					1	1	0	1	1	0		3	1	8	3	12	1	1	1	13	2	65	3	1	0	0	15	1	1	0	9	9	9	9
Established Peri-urban	Quintas	545	Occupied	1	1	0	0	1			1		1	5.5	0	1	9	9		4	1	1	1	6	1	0	0	6	2	0	0	0	0	0	10	1	0	0	9	9	9	9
Established Peri-urban	Quintas	546	Occupied	0	0	9	0	0					0	0	0	0	0	0		0	0	1	1	3	1			3	2	0	0	0					9	9	9	9	9	9
Established Peri-urban	Quintas	547	Occupied	1	0	9	0	0					0	0	0	0	1	0		1	1	1	1	10	1	2	1	12	2	5	1	1	0	0	4	1	0	0	9	9	9	9
Established Peri-urban	Quintas	548	Occupied	1	1	1	0	1		1			1	43	0	1	0	0	2	4	1	2	1	4	1	0	0	4	2	30	3	1	0	0	4	1	0	0	9	9	9	9
Established Peri-urban	Quintas	549	Occupied	1	1	1	1	1	1				1	26.5	0	1	9	9			9	4	2	3	1	0	0	3	2	10	2	1	0	0	0	0	1	1	9	9	9	9
Established Peri-urban	Santa Catalina	550	Occupied	0	0	9	0	0					0	0	0	0	9	9			9	4	2	0	0	0	0	0	0	0	0	0	0	0	0	0	0	0	9	9	9	9
Established Peri-urban	Santa Catalina	551	Occupied	0	0	9	0	0					0	0	0	0	9	9			9	7	3	2	1	0	0	2	2	14	2	1	0	0	0	0	0	0	9	9	9	9
Established Peri-urban	Santa Catalina	552	Occupied	0	0	9	0	0					0	0	0	0	9	9			9	3	2	2	1	1	1	3	2	0	0	0	0	0	0	0	0	0	9	9	9	9
Established Peri-urban	Santa Catalina	553	Occupied	0	0	9	0	0					0	0	0	0	9	9			9	8	3	4	1	0	0	4	2	0	0	0	0	0	0	0	0	0	9	9	9	9
Established Peri-urban	Santa Catalina	554	Occupied	0	0	9	0	0					0	0	0	0	9	9			9	8	3	0	0	0	0	0	0	0	0	0	0	0	0	0	1	1	9	9	9	9
Established Peri-urban	Santa Catalina	555	Occupied	0	0	9	0	0					0	0	0	0	9	9			9	4	2	1	1	0	0	1	1	0	0	0	0	0	0	0	1	0	9	9	9	9
Established Peri-urban	Santa Catalina	556	Occupied	0	0	9	0	0					0	0	0	0	9	9			9	6	3	3	1	0	0	3	2	10	2	1	0	0	0	0	1	0	9	9	9	9
Urban		557	Occupied	1	0	9	0	0					0	0	0	0	1	0	99	1	1	4	2	3	1	1	1	4	2	4	1	1	0	0	0	0	0	0	1	4	1	0
Urban		558	Occupied	1	0	9	0	0					0	0	0	1	0	0	99	0	0	5	3	1	1	0	0	1	1	0	0	0	0	0	0	0	0	0	2	1	1	9
Urban		559	Occupied	0	0	9	0	0					0	0	0	0	1	1		0	0		9	2	1	1	1	3	2	0	0	0					9	9	2	3	0	0
Urban		560	Occupied	0	0	9	0	0					0	0	0	0	0	0		0	0	4	2	3	1	1	1	4	2	0	0	0	0	0	0	0	0	0	2	3	0	0
Urban		561	Occupied	1	0	9	0	0					0	0	0	0	1	0		2	1	5	3	3	1	1	1	4	2	0	0	0	0	0	0	0	0	0	2	2	1	0
Urban		562	Occupied	1	0	9	0	0					0	0	0	1	0	0	3	1	1	8	3	5	1	1	1	6	2	0	0	0	0	0	0	0	0	0	2	3	0	0
Urban		563	Occupied	1	0	9	0	0					0	0	0	1	1	0	2	0	0		9	1	1	0	0	1	1	0	0	0					9	9	1	3	1	0
Urban		564	Occupied	1	0	9	0	0					0	0	0	1	1	1	99	0	0	4	2	1	1	0	0	1	1	0	0	0	0	0	0	0	0	0	1	3	0	0
Urban		565	Occupied	1	0	9	0	0					0	0	0	0	1	0	99	1	1	5	3	2	1	0	0	2	2	20	2	1	0	0	0	0	0	1	1	1	1	1
Urban		566	Occupied	0	0	9	0	0					0	0	0	0	1	0	1	1	1	5	3	5	1	1	1	6	2	0	0	0	0	0	0	0	0	0	3	1	1	0
Urban		567	Occupied	1	0	9	0	0					0	0	0	0	1	0	99	2	1	8	3	6	1	0	0	6	2	5	1	1	0	0	0	0	1	1	2	3	0	0
Urban		568	Occupied	1	0	9	0	0					0	0	0	0	1	0	2	1	1	6	3	4	1	0	0	4	2	10	2	1	0	0	0	0	0	0	3	1	1	0
Urban		569	Occupied	0	0	9	0	0					0	0	0	0	0	0		0	0	6	3	5	1	1	1	6	2	0	0	0	0	0	0	0	0	0	1	2	0	0
Urban		570	Occupied	0	0	9	0	0					0	0	0	0	0	0		0	0	2	1	3	1	2	1	5	2	0	0	0	0	0	0	0	0	0	2	3	0	1
Urban		571	Occupied	1	0	9	0	0					0	0	0	0	1	0		1	1		9	2	1	0	0	2	2	0	0	0					9	9	3	1	1	1
Urban		572	Occupied	1	0	9	0	0					0	0	0	0	1	0		1	1	5	3	3	1	0	0	3	2	4	1	1	0	0	0	0	0	0	2	3	0	0
Urban		573	Occupied	0	0	9	0	0					0	0	0	0	1	0		0	0	4	2	9	1	1	1	10	2	1	1	1	0	0	0	0	0	0	3	2	9	0
Urban		574	Occupied	1	1	1	0	1		1			1	9	0	0	1	1		2	1	4	2	5	1	0	0	5	2	40	3	1	0	0	0	0	0	0	3	9	9	9
Urban		575	Occupied	1	0	9	0	0					0	0	0	9	9	9			9	2	1	0	0	0	0	0	0	0	0	0	0	0	0	0	1	1	9	9	9	9
Urban		576	Occupied	0	0	9	0	0					0	0	0	0	0	0		0	0	4	2	1	1	3	1	4	2	0	0	0	0	0	0	0	0	0	3	4	0	0
Urban		577	Occupied	0	0	9	0	0					0	0	0	0	0	0		0	0	6	3	1	1	0	0	1	1	10	2	1	0	0	0	0	1	1	2	3	9	0
Urban		578	Occupied	1	0	9	0	0					0	0	0	1	1	9	1	2	1	5	3	1	1	1	1	2	2	20	2	1	0	0	0	0	0	1	2	3	0	1
Urban		579	Occupied	1	0	9	0	0					0	0	0	0	1	0	1	2	1	4	2	8	1	2	1	10	2	10	2	1	1	1	1	1	1	1	3	3	0	0
Urban		580	Occupied	1	0	9	0	0					0	0	0	0	1	0	1	1	1	2	1	1	1	1	1	2	2	4	1	1	0	0	0	0	1	1	3	3	0	1
Urban		581	Occupied	0	0	9	0	0					0	0	0	0	0	0	99	0	0	3	2	2	1	0	0	2	2	14	2	1	0	0	0	0	0	1	1	3	1	1
Urban		582	Occupied	1	0	9	0	0					0	0	0	0	1	0		1	1		9	1	1	0	0	1	1	10	2	1					9	9	1	3	0	0
Urban		583	Occupied	1	0	9	0	0					0	0	0	1	1	0	1	1	1	1	1	5	1	2	1	7	2	10	2	1	0	0	0	0	0	0	1	3	1	0
Urban		584	Occupied	0	0	9	0	0					0	0	0	0	1	0		0	0	4	2	1	1	0	0	1	1	0	0	0	0	0	0	0	0	0	2	3	0	0
Urban		585	Occupied	1	0	9	0	0					0	0	0	1	1	0	2	1	1	3	2	2	1	0	0	2	2	11	2	1	0	0	0	0	0	0	3	3	9	1
Urban		586	Occupied	1	0	9	0	0					0	0	0	0	1	0	99	1	1		9	1	1	0	0	1	1	8	2	1					9	9	2	1	1	0
Urban		587	Occupied	1	0	9	0	0					0	0	0	1	1	0		2	1	2	1	4	1	0	0	4	2	30	3	1	0	0	0	0	0	1	1	3	0	1
Urban		588	Occupied	1	0	9	0	0					0	0	0	1	1	1	2	0	0		9	2	1	1	1	3	2	0	0	0					9	9	2	1	1	1
Urban		589	Occupied	0	0	9	0	0					0	0	0	0	0	0	2	0	0		9	0	0	0	0	0	0	0	0	0					9	9	3	1	1	1
Urban		590	Occupied	0	0	9	0	0					0	0	0	0	0	0		0	0		9	1	1	0	0	1	1	0	0	0					9	9	1	3	0	0
Urban		591	Occupied	0	0	9	0	0					0	0	0	0	1	0		0	0	5	3	1	1	0	0	1	1	0	0	0	0	0	0	0	0	0	1	1	1	1
Urban		592	Occupied	0	0	9	0	0					0	0	0	0	9	9			9	4	2	2	1	0	0	2	2	0	0	0	0	0	0	0	0	0	9	9	9	9
Urban		593	Occupied	1	0	9	0	0					0	0	0	1	1	0		0	0	4	2	2	1	2	1	4	2	0	0	0	0	0	0	0	0	0	3	3	1	1
Urban		594	Occupied	1	0	9	0	0					0	0	0	1	1	0	1	0	0	4	2	1	1	0	0	1	1	0	0	0	0	0	0	0	0	0	1	3	0	0
Urban		595	Occupied	1	0	9	0	0					0	0	0	1	9	9	1	0	0	4	2	1	1	1	1	2	2	0	0	0	0	0	0	0	0	0	3	4	9	1
Urban		596	Occupied	0	0	9	0	0					0	0	0	0	1	0	3	0	0		9	2	1	1	1	3	2	0	0	0					9	9	2	3	0	0
Urban		597	Occupied	1	0	9	0	0					0	0	0	1	1	0		0	0	2	1	0	0	0	0	0	0	0	0	0	0	0	0	0	0	0	3	1	1	1
Urban		598	Occupied	1	0	9	0	0					0	0	0	1	1	0		0	0	11	3	2	1	1	1	3	2	0	0	0	0	0	0	0	0	0	3	1	1	0
Urban		599	Occupied	1	0	9	0	0					0	0	0	1	1	1	1	2	1	7	3	10	1	1	1	1	1	17	2	1	1	1	3	1	0	1	3	2	9	0
Urban		600	Occupied	1	1	1	0	1				1	1	15	0	1	9	9		0	0	3	2	4	1	0	0	4	2	9	2	1	0	0	0	0	0	0	2	3	0	0
Urban		601	Occupied	0	0	9	0	0					0	0	0	0	0	0	3	0	0	5	3	0	0	0	0	2	2	10	2	1	0	0	0	0	0	0	9	1	1	1
Urban		602	Occupied	1	1	1	0	1				1	1	8	0	1	1	1		0	0	5	3	2	1	0	0	2	2	0	0	0	0	0	0	0	0	0	3	1	1	1
Urban		603	Occupied	0	0	9	0	0					0	0	0	0	9	0		0	0	2	1	1	1	0	0	1	1	0	0	0	0	0	0	0	1	0	1	3	0	0
Urban		604	Occupied	1	0	9	0	0					0	0	0	0	0	0		4	1		9	5	1	0	0	5	2	10	2	1					9	9	2	3	0	1
Urban		605	Occupied	1	0	9	0	0					0	0	0	0	1	1	0.5	5	1	4	2	4	1	3	1	7	2	10	2	1	0	0	0	0	0	0	3	1	1	1
Urban		606	Occupied	0	0	9	0	0					0	0	0	0	0	0	2	0	0	3	2	2	1	1	1	3	2	6	2	1	0	0	0	0	0	0	2	3	0	0
Urban		607	Occupied	0	0	9	0	0					0	0	0	0	1	0	3	0	0		9	2	1	1	1	3	2	0	0	0					9	9	2	3	0	1
Urban		608	Occupied	0	0	9	0	0					0	0	0	0	1	0	2	2	1	3	2	2	1	0	0	2	2	0	0	0	0	0	0	0	0	0	3	3	0	0
Urban		609	Occupied	0	0	9	0	0					0	0	0	0	0	0		0	0		9	1	1	1	1	2	2	0	0	0					9	9	1	1	0	9
Urban		610	Occupied	1	0	9	0	0					0	0	0	0	1	0		1	1	3	2	3	1	5	1	8	2	5	1	1	0	0	0	0	0	0	3	1	1	1
Urban		611	Occupied	0	0	9	0	0					0	0	0	0	1	0		0	0	6	3	7	1	0	0	7	2	30	3	1	0	0	0	0	0	0	3	9	9	0
Urban		612	Occupied	0	0	9	0	0					0	0	0	0	1	0	99	0	0	1	1	0	0	1	1	1	1	0	0	0	0	0	0	0	0	0	1	3	1	1
Urban		613	Occupied	1	0	9	0	0					0	0	0	0	1	0		15	1	2	1	4	1	0	0	4	2	10	2	1	0	0	0	0	0	0	3	9	9	1
Urban		614	Occupied	0	0	9	0	0					0	0	0	0	1	0	1	1	1	2	1	0	0	0	0	0	0	0	0	0	0	0	0	0	0	0	1	4	0	1
Urban		615	Occupied	0	0	9	0	0					0	0	0	0	1	0	1	0	0	3	2	4	1	3	1	7	2	0	0	0	0	0	0	0	0	0	3	3	0	1
Urban		616	Occupied	1	0	9	0	0					0	0	0	0	0	0		1	1	5	3	3	1	3	1	6	2	5	1	1	0	0	0	0	1	1	3	3	9	0
Urban		617	Occupied	1	0	9	0	0					0	0	0	1	1	0	2	1	1	4	2	3	1	1	1	4	2	0	0	0	0	0	0	0	0	0	2	9	9	9
Urban		618	Occupied	1	0	9	0	0					0	0	0	1	9	9			9	4	2	3	1	0	0	3	2	0	0	0	0	0	0	0	0	0	2	9	9	9
Urban		619	Occupied	1	0	9	0	0					0	0	0	1	1	0		2	1	3	2	2	1	1	1	3	2	9	2	1	0	0	0	0	1	0	2	1	1	0
Urban		620	Occupied	1	1	1	0	1		1			1	5	0	1	1	0	2	5	1	1	1	2	1	1	1	3	2	20	2	1	0	0	0	0	1	1	3	9	9	9
Urban		621	Occupied	0	0	9	0	0					0	0	0	0	1	0	1	1	1	11	3	6	1	0	0	6	2	0	0	0	0	0	0	0	0	0	3	1	0	1
Urban		622	Occupied	1	0	9	0	0					0	0	0	0	1	0		2	1	1	1	0	0	0	0	1	1	5	1	1	0	0	0	0	0	0	3	1	1	1
Urban		623	Occupied	1	0	9	0	0					0	0	0	1	1	0	99	1	1	6	3	1	1	1	1	2	2	0	0	0	0	0	0	0	0	0	3	1	0	1
Urban		624	Occupied	0	0	9	0	0					0	0	0	0	0	0	99	0	0	5	3	4	1	0	0	4	2	0	0	0	0	0	0	0	0	0	3	4	0	1
Urban		625	Occupied	0	0	9	0	0					0	0	0	0	0	0		1	1		9	1	1	0	0	1	1	0	0	0					9	9	3	3	0	0
Urban		626	Occupied	0	0	9	0	0					0	0	0	0	1	0	2	1	1	4	2	2	1	0	0	2	2	0	0	0	0	0	0	0	0	0	2	3	0	1
Urban		627	Occupied	1	0	9	0	0					0	0	0	0	0	0	99	1	1	5	3	5	1	0	0	5	2	1	1	1	0	0	0	0	0	0	3	9	9	1
Urban		628	Occupied	1	0	9	0	0					0	0	0	1	1	0	1	0	0	8	3	3	1	0	0	3	2	22	2	1	0	0	0	0	0	0	2	3	0	0
Urban		629	Occupied	0	0	9	0	0					0	0	0	0	1	0	99	0	0	1	1	0	0	0	0	1	1	0	0	0	0	0	0	0	0	0	1	1	1	1
Urban		630	Occupied	1	0	9	0	0					0	0	0	1	9	9			9	4	2	2	1	0	0	2	2	0	0	0	0	0	0	0	0	0	9	9	9	9
Urban		631	Occupied	1	0	9	0	0					0	0	0	0	1	0	99	2	1	5	3	3	1	1	1	4	2	20	2	1	0	0	0	0	1	0	3	1	0	1
Urban		632	Occupied	1	0	9	0	0					0	0	0	0	1	0		1	1	3	2	2	1	0	0	2	2	9	2	1	0	0	0	0	0	0	1	1	1	0
Urban		633	Occupied	0	0	9	0	0					0	0	0	0	9	9			9	7	3	10	1	1	1	11	2	0	0	0	0	0	0	0	0	0	9	9	9	9
Urban		634	Occupied	0	0	9	0	0					0	0	0	0	9	9			9	5	3	0	0	1	1	1	1	0	0	0	0	0	0	0	0	1	9	9	9	9
Urban		635	Occupied	0	0	9	0	0					0	0	0	0	0	0	99	0	0		9	1	1	0	0	1	1	0	0	0					9	9	9	9	0	1
Urban		636	Occupied	1	0	9	0	0					0	0	0	1	1	0	3	0	0	8	3	3	1	1	1	4	2	0	0	0	0	0	0	0	0	0	3	9	9	0
Urban		637	Occupied	1	0	9	0	0					0	0	0	0	0	0		1	1	3	2	0	0	0	0	0	0	12	2	1	0	0	0	0	0	1	1	3	0	1
Urban		638	Occupied	1	0	9	0	0					0	0	0	1	1	0	99	0	0	1	1	1	1	0	0	1	1	0	0	0	0	0	0	0	0	0	2	3	0	1
Urban		639	Occupied	1	0	9	0	0					0	0	0	0	9	9	3	1	1	5	3	2	1	1	1	3	2	6	2	1	0	0	0	0	0	1	2	4	0	0
Urban		640	Occupied	1	0	9	0	0					0	0	0	1	9	9		1	1	10	3	2	1	1	1	3	2	0	0	0	0	0	0	0	0	1	3	1	0	1
Urban		641	Occupied	1	0	9	0	0					0	0	0	0	1	1		1	1	6	3	2	1	0	0	2	2	4	1	1	0	0	0	0	0	0	3	1	0	1
Urban		642	Occupied	0	0	9	0	0					0	0	0	0	1	1		0	0	8	3	1	1	0	0	1	1	0	0	0	0	0	0	0	0	0	2	3	0	0
Urban		643	Occupied	0	0	9	0	0					0	0	0	0	1	0	0.5	0	0	6	3	2	1	0	0	2	2	0	0	0	0	0	0	0	0	0	2	3	0	0
Urban		644	Occupied	0	0	9	0	0					0	0	0	0	0	0		0	0	4	2	3	1	1	1	4	2	0	0	0	0	0	0	0	1	0	1	1	1	1
Urban		645	Occupied	0	0	9	0	0					0	0	0	0	1	0	1	0	0	4	2	1	1	0	0	1	1	0	0	0	0	0	0	0	0	1	2	3	9	1
Urban		646	Occupied	0	0	9	0	0					0	0	0	0	1	0		0	0	8	3	5	1	0	0	5	2	3	1	1	0	0	0	0	0	0	2	3	0	0
Urban		647	Occupied	1	0	9	0	0					0	0	0	0	1	1	99	1	1	6	3	6	1	0	0	6	2	40	3	1	0	0	0	0	0	0	2	3	0	0
Urban		648	Occupied	1	0	9	0	0					0	0	0	9	1	0	1	0	0		9	2	1	1	1	3	2	0	0	0					9	9	2	3	0	0
Urban		649	Occupied	1	0	9	0	0					0	0	0	1	0	0		0	0	3	2	1	1	0	0	1	1	0	0	0	0	0	0	0	0	0	2	1	1	1
Urban		650	Occupied	1	0	9	0	0					0	0	0	0	0	0	4	2	1	7	3	4	1	2	1	6	2	4	1	1	0	0	0	0	0	1	3	3	1	0
Urban		651	Occupied	1	0	9	0	0					0	0	0	0	0	0		2	1	5	3	4	1	0	0	4	2	12	2	1	0	0	0	0	0	1	2	3	1	0
Urban		652	Occupied	0	0	9	0	0					0	0	0	0	9	9			9	5	3	2	1	0	0	2	2	0	0	0	0	0	0	0	0	1	9	9	9	9
Urban		653	Occupied	1	0	9	0	0					0	0	0	1	1	0		0	0	3	2	2	1	1	1	3	2	0	0	0	0	0	0	0	0	0	2	1	0	1
Urban		654	Occupied	0	0	9	0	0					0	0	0	0	1	0		0	0	4	2	6	1	0	0	6	2	5	1	1	0	0	0	0	0	0	2	1	1	1
Urban		655	Occupied	0	0	9	0	0					0	0	0	0	1	1		0	0	8	3	2	1	1	1	3	2	0	0	0	0	0	0	0	0	0	2	3	1	0
Urban		656	Occupied	0	0	9	0	0					0	0	0	0	1	0	2	1	1	4	2	1	1	1	1	2	2	4	1	1	0	0	0	0	0	1	1	1	1	1
Urban		657	Occupied	1	0	9	0	0					0	0	0	0	1	1		2	1	4	2	3	1	1	1	4	2	5	1	1	0	0	0	0	1	1	2	3	0	1
Urban		658	Occupied	1	0	9	0	0					0	0	0	0	1	0	3	2	1	3	2	5	1	1	1	6	2	10	2	1	0	0	0	0	1	0	1	1	1	1
Urban		659	Occupied	0	0	9	0	0					0	0	0	0	1	0	99	0	0	3	2	3	1	0	0	3	2	0	0	0	0	0	0	0	0	0	2	1	1	0
Urban		660	Occupied	1	0	9	0	0					0	0	0	0	1	1	2	1	1	3	2	5	1	0	0	5	2	16	2	1	0	0	0	0	1	1	2	1	1	0
Urban		661	Occupied	1	0	9	0	0					0	0	0	1	1	1	3	0	0		9	2	1	0	0	2	2	0	0	0					9	9	2	3	1	0
Urban		662	Occupied	1	0	9	0	0					0	0	0	1	1	0	2	0	0	12	3	6	1	1	1	7	2	0	0	0	0	0	0	0	0	0	2	1	1	1
Urban		663	Occupied	1	0	9	0	0					0	0	0	1	1	0	1	1	1	10	3	5	1	0	0	5	2	0	0	0	0	0	0	0	0	0	2	1	1	0
Urban		664	Occupied	1	0	9	0	0					0	0	0	1	0	0	2	1	1	6	3	4	1	0	0	4	2	0	0	0	0	0	2	1	0	1	2	3	1	1
Urban		665	Occupied	1	0	9	0	0					0	0	0	1	9	9	99	0	0	2	1	1	1	0	0	1	1	0	0	0	0	0	0	0	1	0	9	9	9	9
Urban		666	Occupied	1	0	9	0	0					0	0	0	0	0	0		1	1	12	3	9	1	1	1	10	2	15	2	1	0	0	0	0	1	1	3	3	1	0
Urban		667	Occupied	1	1	1	0	1		1			1	11	0	0	1	0	1	1	1	2	1	4	1	0	0	4	2	15	2	1	0	0	0	0	1	1	3	3	0	1
Urban		668	Occupied	1	0	9	0	0					0	0	0	1	1	0		0	0	6	3	2	1	0	0	2	2	0	0	0	0	0	3	1	0	0	2	9	9	9
Urban		669	Occupied	1	0	9	0	0					0	0	0	0	0	0		1	1	13	3	2	1	1	1	3	2	0	0	0	0	0	4	1	1	0	3	9	9	0
Urban		670	Occupied	1	0	9	0	0					0	0	0	0	1	0	2	1	1	1	1	3	1	0	0	3	2	11	2	1	0	0	0	0	1	0	3	1	1	1
Urban		671	Occupied	1	0	9	0	0					0	0	0	1	1	0		1	1	5	3	1	1	1	1	2	2	200	3	1	0	0	0	0	0	0	3	3	1	1
Urban		672	Occupied	0	0	9	0	0					0	0	0	0	9	9			9	1	1	1	1	0	0	1	1	0	0	0	0	0	0	0	0	0	9	9	9	9
Urban		673	Occupied	1	0	9	0	0					0	0	0	1	9	9		0	0	8	3	1	1	0	0	1	1	0	0	0	0	0	0	0	1	0	9	9	9	9
Urban		674	Occupied	1	1	1	0	1		1			1	13	0	0	1	0		2	1	2	1	2	1	3	1	5	2	9	2	1	0	0	0	0	0	0	3	1	0	1
Urban		675	Occupied	1	0	9	0	0					0	0	0	1	1	1	1	0	0		9	1	1	1	1	2	2	0	0	0					9	9	1	3	1	1
Urban		676	Occupied	1	0	9	0	0					0	0	0	1	0	0	2	0	0		9	1	1	0	0	1	1	0	0	0					9	9	2	3	0	0
Urban		677	Occupied	1	0	9	0	0					0	0	0	1	9	9	99	0	0		9	1	1	0	0	1	1	0	0	0					9	9	2	3	0	0
Urban		678	Occupied	0	0	9	0	0					0	0	0	0	0	0	99	0	0		9	5	1	0	0	5	2	0	0	0					9	9	1	2	1	1
Urban		679	Occupied	1	0	9	0	0					0	0	0	0	1	0	2	2	1	7	3	3	1	1	1	4	2	18	2	1	0	0	0	0	0	0	2	3	0	0
Urban		680	Occupied	0	0	9	0	0					0	0	0	0	0	0	99	0	0	2	1	0	0	0	0	7	2	0	0	0	0	0	0	0	0	0	1	3	1	1
Urban		681	Occupied	0	0	9	0	0					0	0	0	0	1	0	99	0	0	2	1	0	0	0	0	2	2	0	0	0	0	0	0	0	0	0	1	3	1	1
Urban		682	Occupied	1	0	9	0	0					0	0	0	1	1	0	99	0	0		9	2	1	0	0	2	2	0	0	0					9	9	1	1	1	0
Urban		683	Occupied	1	0	9	0	0					0	0	0	0	0	0		2	1	5	3	2	1	7	1	9	2	15	2	1	0	0	0	0	0	0	3	9	9	9
Urban		684	Occupied	1	0	9	0	0					0	0	0	0	0	0	99	1	1	5	3	4	1	0	0	4	2	12	2	1	0	0	0	0	0	0	3	9	9	9
Urban		685	Occupied	0	0	9	0	0					0	0	0	0	0	0		0	0		9	0	0	0	0	0	0	0	0	0					9	9	1	9	9	9
Urban		686	Occupied	1	1	1	0	1				1	1	13	0	1	1	0	2	2	1	6	3	3	1	3	1	6	2	40	3	1	0	0	20	1	0	0	2	1	1	9
Urban		687	Occupied	1	0	9	0	0					0	0	0	0	1	0	99	1	1		9	7	1	2	1	9	2	10	2	1					9	9	3	4	9	1
Urban		688	Occupied	1	0	9	0	0					0	0	0	1	9	9	99	0	0		9	1	1	0	0	1	1	0	0	0					9	9	3	1	9	0
Urban		689	Occupied	1	0	9	0	0					0	0	0	1	0	0	3	0	0		9	5	1	1	1	6	2	0	0	0					9	9	1	2	1	0
Urban		690	Occupied	1	0	9	0	0					0	0	0	1	0	0	99	1	1		9	5	1	0	0	5	2	10	2	1					9	9	3	1	0	1
Urban		691	Occupied	1	0	9	0	0					0	0	0	0	1	0	0.5	1	1		9	1	1	0	0	1	1	50	3	1					9	9	1	3	0	1
Urban		692	Occupied	1	0	9	0	0					0	0	0	0	1	0	2	1	1		9	5	1	2	1	7	2	20	2	1					9	9	3	9	9	1
Urban		693	Occupied	1	1	1	0	1		1			1	42	0	1	0	0	2	2	1	6	3	3	1	1	1	4	2	14	2	1	0	0	0	0	0	0	3	1	1	0
Urban		694	Occupied	0	0	9	0	0					0	0	0	0	0	0		0	0		9	0	0	0	0	0	0	0	0	0					9	9	1	3	0	9
Urban		695	Occupied	0	0	9	0	0					0	0	0	0	1	1		0	0	4	2	2	1	0	0	2	2	0	0	0	0	0	0	0	0	0	1	1	1	1
Urban		696	Occupied	0	0	9	0	0					0	0	0	0	1	0		0	0	1	1	3	1	0	0	3	2	0	0	0	0	0	0	0	0	0	1	1	1	1
Urban		697	Occupied	0	0	9	0	0					0	0	0	0	9	9		0	0	1	1	0	0	0	0	1	1	0	0	0	0	0	0	0	1	1	2	4	0	0
Urban		698	Occupied	1	0	9	0	0					0	0	0	1	1	1		0	0	4	2	3	1	0	0	3	2	0	0	0	0	0	0	0	0	0	1	3	1	1
Urban		699	Occupied	1	0	9	0	0					0	0	0	0	1	0	1	2	1		9	0	0	0	0	0	0	9	2	1					9	9	3	3	1	0
Urban		700	Occupied	1	0	9	0	0					0	0	0	1	0	0		0	0		9	0	0	0	0	0	0	0	0	0					9	9	3	3	0	1
Urban		701	Occupied	0	0	9	0	0					0	0	0	0	0	0	99	0	0		9	1	1	0	0	1	1	0	0	0					9	9	2	3	0	1
Urban		702	Occupied	1	0	9	0	0					0	0	0	0	1	1		2	1		9	3	1	0	0	3	2	10	2	1					9	9	3	1	1	0
Urban		703	Occupied	0	0	9	0	0					0	0	0	0	0	0		0	0		9	2	1	2	1	4	2	6	2	1					9	9	3	1	1	1
Urban		704	Occupied	1	0	9	0	0					0	0	0	0	1	1	4	2	1		9	2	1	0	0	2	2	12	2	1					9	9	3	1	1	0
Urban		705	Occupied	0	0	9	0	0					0	0	0	0	1	1		0	0	1	1	2	1	0	0	2	2	0	0	0	0	0	0	0	1	1	1	1	1	9
Urban		706	Occupied	0	0	9	0	0					0	0	0	0	1	0		0	0	1	1	3	1	0	0	3	2	0	0	0	0	0	0	0	0	0	3	1	1	0
Urban		707	Occupied	0	0	9	0	0					0	0	0	0	1	0		0	0	2	1	0	0	0	0	3	2	0	0	0	0	0	0	0	1	1	3	3	0	0
Urban		708	Occupied	0	0	9	0	0					0	0	0	0	1	0	99	0	0	6	3	0	0	0	0	0	0	0	0	0	0	0	0	0	0	0	1	9	9	9
Urban		709	Occupied	1	0	9	0	0					0	0	0	1	1	0	3	1	1	1	1	4	1	0	0	4	2	0	0	0	0	0	0	0	0	0	2	4	0	1
Urban		710	Occupied	1	0	9	0	0					0	0	0	0	1	0		1	1	2	1	4	1	0	0	4	2	0	0	0	0	0	0	0	0	0	2	1	1	1
Urban		711	Occupied	1	0	9	0	0					0	0	0	1	1	0	99	0	0	6	3	2	1	2	1	4	2	0	0	0	0	0	0	0	0	0	2	4	9	0
Urban		712	Occupied	1	0	9	0	0					0	0	0	0	1	0	99	2	1	5	3	3	1	3	1	6	2	2	1	1	0	0	1	1	0	0	1	4	9	1
Urban		713	Occupied	0	0	9	0	0					0	0	0	0	0	0		0	0	4	2	5	1	1	1	6	2	0	0	0	0	0	0	0	1	1	1	3	0	1
Urban		714	Occupied	1	1	1	0	1		1			1	7	0	1	1	0	2	2	1		9	3	1	0	0	3	2	5	1	1					9	9	3	1	1	1
Urban		715	Occupied	0	0	9	0	0					0	0	0	0	1	0	99	1	1		9	3	1	0	0	3	2	0	0	0					9	9	3	3	0	0
Urban		716	Occupied	0	0	9	0	0					0	0	0	0	1	0	99	1	1		9	3	1	0	0	3	2	0	0	0					9	9	3	3	0	0
Urban		717	Occupied	1	0	9	0	0					0	0	0	0	1	0	1	1	1		9	2	1	0	0	2	2	4	1	1					9	9	2	3	0	0
Urban		718	Occupied	0	0	9	0	0					0	0	0	0	9	9			9		9						9		9						9	9	2	3	0	0
Urban		719	Occupied	1	1	1	0	1		1			1	8	0	1	0	0	3	2	1	2	1	1	1	0	0	1	1	5	1	1	0	0	0	0	1	0	2	1	1	1
Urban		720	Occupied	1	0	9	0	0					0	0	0	1	0	0	99	1	1	9	3	1	1	0	0	1	1	5	1	1	0	0	0	0	0	0	3	1	1	0
Urban		721	Occupied	1	0	9	0	0					0	0	0	0	1	1	99	1	1		9	1	1	1	1	2	2	25	2	1					9	9	1	1	0	0
Urban		722	Occupied	1	0	9	0	0					0	0	0	0	1	0	1	1	1	4	2	1	1	0	0	1	1	3	1	1	0	0	0	0	1	1	2	1	1	0
Urban		723	Occupied	1	1	1	0	1		1			1	4	0	1	1	0	2	1	1		9	2	1	0	0	2	2	30	3	1					9	9	2	1	1	1
Urban		724	Occupied	1	0	9	0	0					0	0	0	0	0	0	1	1	1	4	2	3	1	1	1	4	2	4	1	1	0	0	0	0	0	0	3	9	1	0
Urban		725	Occupied	0	0	9	0	0					0	0	0	0	1	0		1	1	1	1	2	1	1	1	3	2	0	0	0	0	0	0	0	0	0	1	3	0	0
Urban		726	Occupied	1	1	1	0	1				1	1	25	0	0	0	0	2	3	1	7	3	5	1	1	1	6	2	12	2	1	0	0	10	1	1	1	3	3	1	0
Urban		727	Occupied	1	1	1	0	1		1			1	2	0	1	0	0	99	1	1	2	1	2	1	0	0	2	2	10	2	1	0	0	0	0	0	0	9	1	1	0
Urban		728	Occupied	1	0	9	0	0					0	0	0	1	9	9		5	1	8	3	3	1	3	1	6	2	30	3	1	0	0	3	1	0	0	3	1	1	1
Urban		729	Occupied	0	0	9	0	0					0	0	0	0	9	9			9	4	2	4	1	2	1	6	2	10	2	1	0	0	0	0	0	0	9	9	9	9
Urban		730	Occupied	1	0	9	0	0					0	0	0	0	1	0	1	2	1	11	3	3	1	1	1	4	2	7	2	1	0	0	0	0	0	0	2	9	9	9
Urban		731	Occupied	1	0	9	0	0					0	0	0	1	1	0	99	1	1		9	5	1	0	0	5	2	0	0	0					9	9	2	3	1	1
Urban		732	Occupied	1	1	1	0	1		1			1	35	0	1	9	0	2	3	1	3	2	3	1	1	1	4	2	40	3	1	0	0	0	0	0	0	2	1	1	1
Urban		733	Occupied	1	0	9	0	0					0	0	0	0	0	0		1	1		9	0	0	0	0	0	0	10	2	1					9	9	2	2	0	0
Urban		734	Occupied	1	1	1	0	1		1			1	8	0	0	1	0	2	2	1	4	2	2	1	0	0	2	2	20	2	1	0	0	0	0	1	0	2	3	1	0
Urban		735	Occupied	1	0	9	0	0					0	0	0	0	0	0	99	1	1	5	3	2	1	0	0	2	2	0	0	0	0	0	0	0	0	0	1	3	0	1
Urban		736	Occupied	0	0	9	0	0					0	0	0	0	9	9			9	11	3	3	1	1	1	4	2	20	2	1	0	0	0	0	0	0	2	9	9	9
Urban		737	Occupied	0	0	9	0	0					0	0	0	0	0	0	3	0	0		9	0	0	0	0	0	0	0	0	0					9	9	3	9	9	9
Urban		738	Occupied	0	0	9	0	0					0	0	0	0	9	9			9	4	2	6	1	1	1	7	2	0	0	0	0	0	0	0	0	0	9	9	9	9
Urban		739	Occupied	1	1	1	0	1		1			1	16	0	0	0	0	1	1	1	3	2	6	1	0	0	6	2	4	1	1	0	0	0	0	0	0	3	1	0	1
Urban		740	Occupied	0	0	9	0	0					0	0	0	0	1	0		0	0	5	3	0	0	0	0	2	2	0	0	0	0	0	0	0	0	0	2	3	0	1
Urban		741	Occupied	0	0	9	0	0					0	0	0	0	0	0	99	0	0	4	2	1	1	0	0	1	1	0	0	0	0	0	0	0	0	0	2	3	0	0
Urban		742	Occupied	0	0	9	0	0					0	0	0	0	0	0		0	0		9	2	1	0	0	2	2	0	0	0					9	9	2	1	1	0
Urban		743	Occupied	0	0	9	0	0					0	0	0	0	1	0	4	0	0	2	1	2	1	2	1	4	2	0	0	0	0	0	0	0	1	0	1	1	1	1
Urban		744	Occupied	1	0	9	0	0					0	0	0	0	1	0		1	1	5	3	1	1	1	1	2	2	10	2	1	0	0	0	0	0	0	2	1	9	0
Urban		745	Occupied	1	0	9	0	0					0	0	0	0	1	1	2	3	1	8	3	3	1	1	1	4	2	10	2	1	0	0	0	0	1	0	3	1	1	1
Urban		746	Occupied	1	1	1	1	0					1	2	0	0	0	0	1	0	0	9	3	5	1	2	1	7	2	0	0	0	0	0	0	0	1	0	3	3	1	1
Urban		747	Occupied	1	0	9	0	0					0	0	0	0	1	0	1	2	1	4	2	3	1	1	1	4	2	7	2	1	0	0	5	1	0	0	3	9	9	0
Urban		748	Occupied	1	0	9	0	0					0	0	0	0	1	1	0.5	1	1	1	1	5	1	3	1	8	2	13	2	1	0	0	0	0	1	1	3	1	1	0
Urban		749	Occupied	1	0	9	0	0					0	0	0	1	1	0	2	0	0	4	2	1	1	0	0	1	1	0	0	0	0	0	0	0	1	1	1	3	0	0
Urban		750	Occupied	1	0	9	0	0					0	0	0	1	1	1	4	12	1	10	3	3	1	1	1	4	2	20	2	1	0	0	0	0	1	1	3	9	1	1
Urban		751	Occupied	1	0	9	0	0					0	0	0	0	1	1	2	1	1	3	2	11	1	1	1	12	2	0	0	0	0	0	0	0	1	1	3	3	0	0
Urban		752	Occupied	0	0	9	0	0					0	0	0	0	1	0		0	0	4	2	0	0	1	1	1	1	2	1	1	0	0	0	0	1	1	9	9	1	1
Urban		753	Occupied	1	0	9	0	0					0	0	0	0	1	0	2	2	1	5	3	2	1	0	0	2	2	3	1	1	0	0	0	0	1	1	2	1	1	1
Urban		754	Occupied	1	0	9	0	0					0	0	0	1	1	0	99	0	0	3	2	0	0	0	0	1	1	0	0	0	0	0	0	0	1	1	1	1	9	9
Urban		755	Occupied	1	0	9	0	0					0	0	0	1	1	0		0	0	2	1	0	0	0	0	0	0	0	0	0	0	0	0	0	1	1	3	1	1	1
Urban		756	Occupied	1	0	9	0	0					0	0	0	1	1	9	1	0	0	4	2	1	1	0	0	1	1	0	0	0	0	0	0	0	0	0	3	1	1	0
Urban		757	Occupied	1	0	9	0	0					0	0	0	1	1	0		0	0	5	3	4	1	2	1	6	2	0	0	0	0	0	0	0	1	1	1	3	9	1
Urban		758	Occupied	0	0	9	0	0					0	0	0	0	0	0		1	1		9	1	1	0	0	1	1	0	0	0					9	9	2	3	1	0
Urban		759	Occupied	1	0	9	0	0					0	0	0	1	1	0	99	0	0	4	2	1	1	0	0	1	1	0	0	0	0	0	0	0	1	0	2	3	0	0
Urban		760	Occupied	0	0	9	0	0					0	0	0	0	1	0		0	0	2	1	2	1	0	0	2	2	0	0	0	0	0	0	0	1	0	1	2	0	1
Urban		761	Occupied	1	0	9	0	0					0	0	0	1	1	0	99	1	1	4	2	3	1	0	0	3	2	0	0	0	0	0	0	0	0	0	1	3	0	0
Urban		762	Occupied	1	0	9	0	0					0	0	0	1	1	0		0	0		9	3	1	0	0	3	2	0	0	0					9	9	2	3	0	1
Urban		763	Occupied	1	1	1	1	0					0	0	0	1	1	0	6	0	0	5	3	2	1	1	1	3	2	0	0	0	0	0	0	0	1	0	3	1	0	1
Urban		764	Occupied	1	1	1	0	1		1			1	1	0	0	1	0	4	2	1	4	2	1	1	2	1	3	2	6	2	1	0	0	0	0	0	0	3	1	1	1
Urban		765	Occupied	1	0	9	0	0					0	0	0	1	0	0	99	0	0	6	3	3	1	3	1	6	2	0	0	0	0	0	0	0	0	0	2	3	1	0
Urban		766	Occupied	0	0	9	0	0					0	0	0	0	1	0	99	0	0	2	1	2	1	0	0	2	2	0	0	0	0	0	0	0	1	0	1	3	0	1
Urban		767	Occupied	1	1	1	1	1		1			1	15	0	1	1	0		4	1	5	3	3	1	0	0	3	2	22	2	1	0	0	0	0	1	0	3	9	9	0
Urban		768	Occupied	1	1	0	0	1		1			1	1	0	1	1	0		2	1	8	3	3	1	1	1	4	2	3	1	1	0	0	0	0	0	0	3	1	0	0
Urban		769	Occupied	1	0	9	0	0					0	0	0	1	9	9			9	4	2	3	1	0	0	3	2	0	0	0	0	0	0	0	0	0	9	9	9	9
Urban		770	Occupied	0	0	9	0	0					0	0	0	0	1	0		0	0		9	4	1	0	0	4	2	0	0	0					9	9	9	9	9	9
Urban		771	Occupied	1	1	0	1	0					0	0	0	1	1	0	4	0	0	4	2	3	1	0	0	3	2	0	0	0	0	0	0	0	0	0	3	1	1	1
Urban		772	Occupied	1	0	9	0	0					0	0	0	1	1	0	4	2	1	6	3	2	1	1	1	3	2	2	1	1	0	0	0	0	0	0	2	3	1	1
Urban		773	Occupied	1	0	9	0	0					0	0	0	1	9	9		1	1	6	3	3	1	0	0	3	2	0	0	0	0	0	0	0	1	0	9	9	9	9
Urban		774	Occupied	1	0	9	0	0					0	0	0	1	1	0		0	0	3	2	9	1	1	1	10	2	0	0	0	0	0	0	0	1	0	3	1	1	0
Urban		775	Occupied	1	1	1	0	1		1			1	12	0	1	1	0	2	1	1	4	2	4	1	0	0	4	2	50	3	1	0	0	0	0	0	0	3	1	1	1
Urban		776	Occupied	1	0	9	0	0					0	0	0	0	1	1	2	1	1	4	2	2	1	0	0	2	2	0	0	0	0	0	0	0	0	0	2	2	1	1
Urban		777	Occupied	1	0	9	0	0					0	0	0	1	1	0	3	1	1	15	3	3	1	3	1	6	2	20	2	1	0	0	0	0	0	0	3	1	1	1
Urban		778	Occupied	1	0	9	0	0					0	0	0	1	1	0	3	0	0	3	2	2	1	0	0	2	2	0	0	0	0	0	0	0	0	0	2	1	1	1
Urban		779	Occupied	1	0	9	0	0					0	0	0	1	1	0	99	0	0	5	3	2	1	0	0	2	2	0	0	0	0	0	0	0	1	1	3	1	1	1
Urban		780	Occupied	1	0	9	0	0					0	0	0	1	1	0	1	0	0	4	2	3	1	0	0	3	2	0	0	0	0	0	0	0	1	0	3	4	0	1
Urban		781	Occupied	1	0	9	0	0					0	0	0	1	1	0	99	0	0	5	3	2	1	1	1	3	2	0	0	0	0	0	0	0	1	0	2	1	1	1
Urban		782	Occupied	1	0	9	0	0					0	0	0	0	1	0		2	1	6	3	2	1	7	1	9	2	30	3	1	0	0	0	0	1	0	3	3	1	1
Urban		783	Occupied	1	0	9	0	0					0	0	0	0	1	1	99	3	1	5	3	4	1	2	1	6	2	7	2	1	0	0	0	0	1	1	2	3	0	0
Urban		784	Occupied	1	0	9	0	0					0	0	0	1	1	0	1	1	1	4	2	2	1	4	1	2	2	3	1	1	0	0	0	0	0	0	3	1	1	1
Urban		785	Occupied	1	0	9	0	0					0	0	0	1	1	1	1	1	1	2	1	1	1	1	1	2	2	5	1	1	0	0	0	0	1	1	3	1	1	1
Urban		786	Occupied	1	0	9	0	0					0	0	0	1	1	0	0.5	1	1	4	2	3	1	1	1	4	2	0	0	0	0	0	0	0	1	1	2	3	0	1
Urban		787	Occupied	0	0	9	0	0					0	0	0	0	0	0		0	0	6	3	1	1	0	0	1	1	0	0	0	0	0	0	0	1	0	2	9	0	0
Urban		788	Occupied	1	0	9	0	0					0	0	0	0	0	0	99	2	1		9	5	1	2	1	7	2	15	2	1					9	9	3	9	9	0
Urban		789	Occupied	1	0	9	0	0					0	0	0	1	0	0	1	1	1	1	1	2	1	0	0	2	2	9	2	1	0	0	0	0	0	0	2	9	9	0
Urban		790	Occupied	0	0	9	0	0					0	0	0	0	1	0	3	0	0	2	1	4	1	0	0	4	2	0	0	0	0	0	0	0	0	0	2	1	1	1
Urban		791	Occupied	1	1	1	0	1		1			1	14	0	0	1	0	3	4	1	4	2	1	1	0	0	1	1	25	2	1	0	0	14	1	0	0	3	9	9	1
Urban		792	Occupied	0	0	9	0	0					0	0	0	0	1	0	99	0	0	6	3	0	0	0	0	1	1	0	0	0	0	0	0	0	1	0	9	3	0	1
Urban		793	Occupied	1	0	9	0	0					0	0	0	0	1	0	99	1	1	2	1	0	0	0	0	2	2	2	1	1	0	0	0	0	0	0	3	1	0	0
Urban		794	Occupied	0	0	9	0	0					0	0	0	0	1	0	1	0	0	5	3	4	1	1	1	5	2	0	0	0	0	0	0	0	0	0	3	3	0	0
Urban		795	Occupied	0	0	9	0	0					0	0	0	0	1	0	1	0	0	3	2	2	1	0	0	2	2	0	0	0	0	0	0	0	0	0	3	3	1	0
Urban		796	Occupied	1	0	9	0	0					0	0	0	0	1	0		2	1	2	1	0	0	0	0	0	0	4	1	1	0	0	0	0	0	0	3	3	0	1
Urban		797	Occupied	1	0	9	0	0					0	0	0	0	1	1	0.5	1	1	5	3	4	1	0	0	4	2	6	2	1	0	0	0	0	0	0	3	1	1	1
Urban		798	Occupied	1	0	9	0	0					0	0	0	0	1	0	5	2	1	4	2	1	1	1	1	2	2	35	3	1	0	0	0	0	0	0	3	4	0	0
Urban		799	Occupied	1	0	9	0	0					0	0	0	1	1	0		0	0	6	3	2	1	4	1	6	2	0	0	0	0	0	0	0	0	0	3	3	1	0
Urban		800	Occupied	1	0	9	0	0					0	0	0	0	1	0	1	2	1	3	2	2	1	0	0	2	2	10	2	1	0	0	0	0	0	0	3	1	1	1
Urban		801	Occupied	1	0	9	0	0					0	0	0	1	1	0	2	0	0		9	2	1	0	0	2	2	0	0	0					9	9	3	3	0	0
Urban		802	Occupied	0	0	9	0	0					0	0	0	0	1	0	99	0	0		9	3	1	1	1	4	2	0	0	0					9	9	3	1	1	0
Urban		803	Occupied	1	0	9	0	0					0	0	0	0	1	0	0.5	1	1		9	2	1	1	1	3	2	8	2	1					9	9	3	1	0	1
Urban		804	Occupied	1	0	9	0	0					0	0	0	1	1	0		2	1		9	1	1	0	0	1	1	30	3	1					9	9	3	1	1	1
Urban		805	Occupied	1	0	9	0	0					0	0	0	0	1	0	3	1	1		9	4	1	3	1	7	2	4	1	1					9	9	3	1	1	0
Urban		806	Occupied	0	0	9	0	0					0	0	0	0	1	0	99	0	0		9	2	1	2	1	4	2	0	0	0					9	9	3	3	1	1
Urban		807	Occupied	0	0	9	0	0					0	0	0	0	1	0		0	0		9	2	1	0	0	2	2	0	0	0					9	9	3	1	1	1
Urban		808	Occupied	0	0	9	0	0					0	0	0	0	1	0	2	0	0	5	3	1	1	0	0	1	1	0	0	0	0	0	0	0	1	0	2	3	0	1
Urban		809	Occupied	1	0	9	0	0					0	0	0	0	1	0		2	1	6	3	2	1	1	1	3	2	5	1	1	4	1	0	0	0	0	3	3	0	0
Urban		810	Occupied	1	0	9	0	0					0	0	0	0	1	0	2	2	1	3	2	2	1	2	1	4	2	5	1	1	0	0	0	0	0	0	3	1	1	0
Urban		811	Occupied	1	0	9	0	0					0	0	0	9	9	9		1	1		9						9		9						9	9	9	9	9	9
Urban		812	Occupied	1	1	1	0	1		1			1	36	0	1	1	0		1	1	2	1	2	1	1	1	3	2	13	2	1	0	0	0	0	1	0	2	3	9	9
Urban		813	Occupied	1	0	9	0	0					0	0	0	0	1	0	99	2	1	2	1	1	1	4	1	5	2	30	3	1	0	0	0	0	1	0	2	1	1	1
Urban		814	Occupied	0	0	9	0	0					0	0	0	0	1	0		0	0	8	3	4	1	2	1	6	2	0	0	0	0	0	0	0	0	0	1	1	1	1
Urban		815	Occupied	0	0	9	0	0					0	0	0	0	0	0	4	1	1	5	3	2	1	2	1	4	2	0	0	0	0	0	0	0	1	0	3	1	1	0
Urban		816	Occupied	1	0	9	0	0					0	0	0	1	1	0		3	1		9	2	1	0	0	2	2	30	3	1					9	9	2	1	1	1
Urban		817	Occupied	0	0	9	0	0					0	0	0	0	0	0	99	0	0		9	2	1	0	0	2	2	0	0	0					9	9	1	3	0	0
Urban		818	Occupied	1	0	9	0	0					0	0	0	1	0	0		2	1	5	3	3	1	2	1	5	2	0	0	0	0	0	0	0	0	0	3	3	1	0
Urban		819	Occupied	1	0	9	0	0					0	0	0	0	1	0		2	1	1	1	1	1	0	0	1	1	1	1	1	0	0	0	0	1	0	3	9	1	0
Urban		820	Occupied	1	0	9	0	0					0	0	0	1	1	0	99	0	0	7	3	2	1	0	0	2	2	0	0	0	0	0	0	0	0	0	3	3	0	0
Urban		821	Occupied	1	1	1	1	0					0	0		1	9	9			9		9						9		9						9	9	9	9	9	9
Urban		822	Occupied	0	0	9	0	0					0	0	0	0	1	0	1	0	0		9	2	1	0	0	2	2	0	0	0					9	9	3	3	0	1
Urban		823	Occupied	0	0	9	0	0					0	0	0	0	9	9		0	0		9	0	0	0	0	0	0	0	0	0					9	9	9	9	9	9
Urban		824	Occupied	1	0	9	0	0					0	0	0	0	1	0	2	1	1		9	1	1	0	0	1	1	40	3	1					9	9	3	3	0	1
Urban		825	Occupied	0	0	9	0	0					0	0	0	0	1	0	1	0	0		9	1	1	0	0	1	1	0	0	0					9	9	3	1	0	0
Urban		826	Occupied	1	0	9	0	0					0	0	0	1	1	0		1	1		9	4	1	0	0	4	2	7	2	1					9	9	3	1	1	1
Urban		827	Occupied	1	0	9	0	0					0	0	0	0	1	0		1	1		9	0	0	0	0	0	0	7	2	1					9	9	3	1	1	0
Urban		828	Occupied	1	0	9	0	0					0	0	0	0	1	1	6	2	1		9	3	1	0	0	3	2	30	3	1					9	9	3	1	1	1
Urban		829	Occupied	1	0	9	0	0					0	0	0	1	1	0	6	0	0	4	2	1	1	0	0	1	1	0	0	0	0	0	0	0	0	0	2	3	0	1
Urban		830	Occupied	1	0	9	0	0					0	0	0	0	1	0		2	1		9	0	0	0	0	0	0	0	0	0					9	9	9	9	9	9
Urban		831	Occupied	1	0	9	0	0					0	0	0	1	1	0		3	1	10	3	4	1	0	0	4	2	30	3	1	0	0	0	0	0	0	3	3	1	1
Urban		832	Occupied	1	1	1	0	1		1			1	19	0	1	9	9		3	1		9	4	1	4	1	8	2	10	2	1					9	9	1	3	0	0
Urban		833	Occupied	1	0	9	0	0					0	0	0	0	1	0	99	1	1	5	3	4	1	0	0	4	2	50	3	1	0	0	0	0	0	0	3	9	9	9
Urban		834	Occupied	1	0	9	0	0					0	0	0	1	1	0	99	1	1		9	1	1	0	0	1	1	2	1	1					9	9	3	1	1	0
Urban		835	Occupied	1	0	9	0	0					0	0	0	0	1	0	99	1	1	5	3	5	1	0	0	5	2	30	3	1	0	0	0	0	0	0	2	3	0	1
Urban		836	Occupied	1	0	9	0	0					0	0	0	1	1	1	99	1	1	2	1	3	1	0	0	3	2	30	3	1	0	0	0	0	0	0	3	9	9	0
Urban		837	Occupied	1	0	9	0	0					0	0	0	1	0	0	4	1	1	5	3	2	1	0	0	2	2	0	0	0	0	0	0	0	1	0	3	9	9	0
Urban		838	Occupied	1	0	9	0	0					0	0	0	1	1	0	3	0	0	7	3	1	1	0	0	1	1	0	0	0	0	0	0	0	1	0	3	4	9	1
Urban		839	Occupied	1	0	9	0	0					0	0	0	1	1	0	7	0	0	5	3	2	1	1	1	3	2	0	0	0	0	0	0	0	0	0	2	3	0	1
Urban		840	Occupied	0	0	9	0	0					0	0	0	0	1	0	99	0	0	10	3	1	1	0	0	1	1	0	0	0	0	0	0	0	0	0	9	9	9	9
Urban		841	Occupied	1	0	9	0	0					0	0	0	0	1	0	99	1	1	8	3	7	1	0	0	7	2	6	2	1	0	0	0	0	1	0	3	1	1	1
Urban		842	Occupied	1	0	9	0	0					0	0	0	1	0	0	99	1	1	4	2	2	1	1	1	3	2	30	3	1	0	0	0	0	1	0	2	1	1	1
Urban		843	Occupied	1	1	0	0	1		1			1	3	0	0	1	0	10	2	1		9	2	1	1	1	3	2	30	3	1					9	9	3	1	1	0
Urban		844	Occupied	1	0	9	0	0					0	0	0	1	1	1		4	1		9	7	1	0	0	7	2	2	1	1					9	9	3	3	0	1
Urban		845	Occupied	1	0	9	0	0					0	0	0	0	0	0	1	2	1		9	3	1	1	1	4	2	40	3	1					9	9	3	1	1	0
Urban		846	Occupied	1	1	1	1	0					0	0	0	1	1	0		0	0		9	1	1	1	1	2	2	0	0	0					9	9	2	3	0	1
Urban		847	Occupied	0	0	9	0	0					0	0	0	0	1	0		1	1		9	1	1	2	1	3	2	0	0	0					9	9	3	4	0	0
Urban		848	Occupied	0	0	9	0	0					0	0	0	0	1	1		1	1		9	2	1	0	0	2	2	15	2	1					9	9	3	1	0	1
Urban		849	Occupied	1	0	9	0	0					0	0	0	1	9	9			9		9						9		9						9	9	9	9	9	9
Urban		850	Occupied	1	0	9	0	0					0	0	0	1	1	0		1	1		9	1	1	0	0	1	1	30	3	1					9	9	3	3	0	0
Urban		851	Occupied	1	1	0	0	1		1			1	1	0	0	1	0	1	3	1		9	2	1	1	1	3	2	40	3	1					9	9	3	9	9	9
Urban		852	Occupied	0	0	9	0	0					0	0	0	0	0	0	99	0	0		9	1	1	0	0	1	1	0	0	0					9	9	1	1	0	1
Urban		853	Occupied	1	0	9	0	0					0	0	0	1	1	9	99	3	1		9	3	1	1	1	4	2	11	2	1					9	9	3	3	1	1
Urban		854	Occupied	1	0	9	0	0					0	0	0	0	1	0		1	1		9	3	1	0	0	3	2	5	1	1					9	9	2	1	1	1
Urban		855	Occupied	0	0	9	0	0					0	0	0	0	9	9			9		9						9		9						9	9	9	9	9	9
Urban		856	Occupied	1	1	1	0	1		1			1	10	0	0	0	0		6	1		9	3	1	1	1	4	2	3	1	1					9	9	3	3	0	0
Urban		857	Occupied	1	0	9	0	0					0	0	0	1	1	0	99	0	0		9	1	1	0	0	1	1		9						9	9	3	4	0	1
Urban		858	Occupied	0	0	9	0	0					0	0	0	0	1	1	99	0	0		9	2	1	1	1	3	2		9						9	9	3	3	1	1
Urban		859	Occupied	1	0	9	0	0					0	0	0	0	1	0	99	2	1		9	4	1	1	1	5	2		9						9	9	1	4	0	0
Urban		860	Occupied	1	1	1	0	1		1			1	20	0	1	1	1	2	2	1		9	2	1	0	0	2	2	20	2	1					9	9	3	1	1	0
Urban		861	Occupied	1	0	9	0	0					0	0	0	1	1	0		0	0		9	2	1	1	1	3	2	0	0	0					9	9	2	4	9	9
Urban		862	Occupied	1	0	9	0	0					0	0	0	1	1	1	99	0	0	4	2	1	1	1	1	2	2	0	0	0	0	0	0	0	1	0	2	3	0	0
Urban		863	Occupied	0	0	9	0	0					0	0	0	0	1	1		0	0		9	2	1	0	0	2	2	0	0	0					9	9	2	3	0	1
Urban		864	Occupied	1	0	9	0	0					0	0	0	0	0	0	1	1	1	4	2	2	1	0	0	2	2	7	2	1	0	0	0	0	0	0	3	1	1	0
Urban		865	Occupied	1	0	9	0	0					0	0	0	1	1	1	99	0	0	2	1	0	0	0	0	2	2	0	0	0	0	0	0	0	1	0	3	1	9	0
Urban		866	Occupied	1	1	1	0	1				1	1	5	0	1	1	0	2	1	1	1	1	2	1	0	0	2	2	40	3	1	0	0	0	0	0	0	3	1	1	0
Urban		867	Occupied	0	0	9	0	0					0	0	0	0	0	0	99	0	0	4	2	0	0	0	0	0	0	0	0	0	0	0	0	0	0	0	1	3	0	0
Urban		868	Occupied	1	1	1	0	1		1			1	16	0	1	1	0	3	1	1	4	2	4	1	1	1	5	2	10	2	1	0	0	0	0	0	1	3	9	9	0
Urban		869	Occupied	0	0	9	0	0					0	0	0	0	1	0	3	0	0		9	0	0	0	0	0	0	10	2	1					9	9	3	9	9	9
Urban		870	Occupied	0	0	9	0	0					0	0	0	0	1	0	99	0	0	4	2	3	1	2	1	5	2	0	0	0	0	0	1	1	0	0	3	3	0	1
Urban		871	Occupied	1	0	9	0	0					0	0	0	0	1	0	99	1	1	2	1	3	1	0	0	3	2	3	1	1	0	0	0	0	0	0	1	1	1	1
Urban		872	Occupied	0	0	9	0	0					0	0	0	0	1	0		0	0	4	2	2	1	0	0	2	2	0	0	0	0	0	0	0	0	0	2	1	0	0
Urban		873	Occupied	1	1	1	0	1		1			1	8	0	0	1	0	99	1	1	2	1	1	1	0	0	1	1	5	1	1	0	0	0	0	1	0	2	1	1	1
Urban		874	Occupied	1	0	9	0	0					0	0	0	1	0	0	3	2	1	3	2	3	1	1	1	4	2	6	2	1	0	0	3	1	0	0	1	3	1	1
Urban		875	Occupied	0	0	9	0	0					0	0	0	0	1	0	99	0	0	5	3	2	1	0	0	2	2	0	0	0	0	0	0	0	0	0	3	3	9	9
Urban		876	Occupied	1	0	9	0	0					0	0	0	0	9	9	99	1	1	4	2	2	1	0	0	2	2	3	1	1	0	0	0	0	1	0	3	1	1	0
Urban		877	Occupied	1	0	9	0	0					0	0	0	1	1	0	99	0	0	4	2	3	1	0	0	3	2	0	0	0	0	0	0	0	0	0	3	9	9	9
Urban		878	Occupied	0	0	9	0	0					0	0	0	0	9	9	99	0	0	3	2	1	1	0	0	1	1	0	0	0	0	0	0	0	1	1	3	2	1	0
Urban		879	Occupied	1	0	9	0	0					0	0	0	0	1	0	99	2	1	3	2	5	1	1	1	6	2	35	3	1	0	0	1	1	0	0	3	3	1	0
Urban		880	Occupied	1	0	9	0	0					0	0	0	0	0	0		1	1	5	3	2	1	0	0	2	2	45	3	1	0	0	8	1	0	0	3	1	9	0
Urban		881	Occupied	0	0	9	0	0					0	0	0	0	9	0		0	0		9	3	1	0	0	3	2	0	0	0					9	9	3	3	0	0
Urban		882	Occupied	1	0	9	0	0					0	0	0	9	9	9			9	2	1	2	1	2	1	4	2	20	2	1	0	0	4	1	0	0	9	9	9	9
Urban		883	Occupied	1	0	9	0	0					0	0	0	0	1	1		1	1	6	3	4	1	1	1	5	2	25	2	1	0	0	9	1	0	0	3	1	1	0
Urban		884	Occupied	0	0	9	0	0					0	0	0	0	1	0		0	0	2	1	2	1	0	0	2	2	5	1	1	0	0	0	0	0	0	3	9	9	9
Urban		885	Occupied	0	0	9	0	0					0	0	0	0	9	9			9	5	3	6	1	0	0	6	2	0	0	0	0	0	0	0	0	0	9	9	9	9
Urban		886	Occupied	1	0	9	0	0					0	0	0	0	1	1		1	1		9	2	1	1	1	3	2	3	1	1					9	9	3	1	1	1
Urban		887	Occupied	1	1	1	0	1		1			1	35	0	1	1	0	99	1	1	4	2	1	1	0	0	1	1	20	2	1	0	0	0	0	0	0	2	1	1	0
Urban		888	Occupied	1	1	0	1	0					1	2	0	1	0	0	99	0	0	10	3	7	1	0	0	7	2	40	3	1	0	0	0	0	0	0	2	1	0	1
Urban		889	Occupied	0	0	9	0	0					0	0	0	0	1	0	99	0	0	2	1	1	1	4	1	5	2	0	0	0	0	0	0	0	0	0	2	9	9	9
Urban		890	Occupied	0	0	9	0	0					0	0	0	0	0	0		0	0	2	1	0	0	1	1	1	1	0	0	0	0	0	0	0	0	0	3	3	9	1
Urban		891	Occupied	1	0	9	0	0					0	0	0	0	1	0	99	2	1		9	4	1	3	1	7	2	5	1	1					9	9	3	1	0	1
Urban		892	Occupied	1	1	1	0	1		1			1	2	0	0	1	0	99	3	1	1	1	3	1	0	0	3	2	25	2	1	0	0	0	0	0	0	3	9	9	0
Urban		893	Occupied	0	0	9	0	0					0	0	0	0	1	0	99	0	0		9	0	0	0	0	0	0	0	0	0					9	9	1	3	1	0
Urban		894	Occupied	0	0	9	0	0					0	0	0	0	9	9			9		9						9		9						9	9	9	9	9	9
Urban		895	Occupied	1	1	1	0	1		1			1	7	0	0	1	1	1	2	1	2	1	1	1	4	1	5	2	60	3	1	0	0	0	0	0	0	3	1	0	0
Urban		896	Occupied	1	1	1	0	1		1			1	3	0	0	1	1	2	2	1	5	3	4	1	1	1	5	2	20	2	1	0	0	0	0	1	1	3	1	1	1
Urban		897	Occupied	0	0	9	0	0					0	0	0	0	9	9		0	0		9	0	0	0	0	0	0	0	0	0					9	9	1	9	9	9
Urban		898	Occupied	1	0	9	0	0					0	0	0	0	1	0	2	2	1	7	3	3	1	3	1	6	2	30	3	1	0	0	0	0	0	0	2	3	1	0
Urban		899	Occupied	0	0	9	0	0					0	0	0	0	1	0		0	0	1	1	0	0	1	1	1	1	0	0	0	0	0	0	0	0	1	3	1	1	0
Urban		900	Occupied	0	0	9	0	0					0	0	0	0	1	0		0	0	2	1	4	1	0	0	4	2	0	0	0	0	0	0	0	0	0	1	3	0	0
Urban		901	Occupied	1	1	1	0	1		1			1	4	0	0	1	0	5	1	1	2	1	1	1	0	0	1	1	10	2	1	0	0	0	0	0	0	3	9	9	9
Urban		902	Occupied	1	0	9	0	0					0	0	0	1	1	1		0	0	5	3	4	1	0	0	4	2	0	0	0	0	0	0	0	0	0	3	1	1	1
Urban		903	Occupied	0	0	9	0	0					0	0	0	0	1	0		0	0	7	3	2	1	0	0	2	2	0	0	0	0	0	0	0	0	0	3	1	1	1
Urban		904	Occupied	1	0	9	0	0					0	0	0	1	1	0	2	0	0	5	3	0	0	0	0	0	0	0	0	0	0	0	0	0	0	0	2	3	1	1
Urban		905	Occupied	1	1	1	0	1		1			1	1	0	0	1	0	3	2	1	5	3	4	1	0	0	4	2	22	2	1	0	0	0	0	0	0	3	3	0	0
Urban		906	Occupied	0	0	9	0	0					0	0	0	0	1	0	99	1	1		9	2	1	1	1	3	2	0	0	0					9	9	1	1	1	1
Urban		907	Occupied	0	0	9	0	0					0	0	0	0	1	1		0	0	1	1	0	0	0	0	0	0	0	0	0	0	0	0	0	1	1	1	1	1	0
Urban		908	Occupied	1	1	0	0	1		1			1	2	0	0	1	0	99	2	1	1	1	0	0	0	0	0	0	15	2	1	0	0	0	0	0	0	2	4	0	0
Urban		909	Occupied	1	0	9	0	0					0	0	0	1	1	0	99	1	1	6	3	1	1	1	1	2	2	10	2	1	0	0	0	0	0	0	3	1	1	1
Urban		910	Occupied	1	0	9	0	0					0	0	0	1	1	0	99	1	1	3	2	2	1	0	0	2	2	0	0	0	0	0	0	0	0	0	3	9	0	0
Urban		911	Occupied	1	0	9	0	0					0	0	0	1	0	0	1	0	0	2	1	1	1	1	1	2	2	0	0	0	0	0	0	0	1	0	2	3	0	1
Urban		912	Occupied	1	1	1	0	1				1	1	9	0	1	1	0	2	0	0	3	2	1	1	1	1	2	2	0	0	0	0	0	0	0	0	0	3	3	9	0
Urban		913	Occupied	1	1	1	0	1				1	1	1	0	1	0	0	8	1	1	4	2	3	1	1	1	4	2	0	0	0	0	0	0	0	0	0	3	3	1	1
Urban		914	Occupied	1	0	9	0	0					0	0	0	1	0	0	3	0	0	4	2	3	1	0	0	3	2	0	0	0	0	0	0	0	0	0	2	3	0	1
Urban		915	Occupied	0	0	9	0	0					0	0	0	9	9	9			9	5	3	2	1	0	0	2	2	0	0	0	0	0	0	0	0	0	9	9	9	9
Urban		916	Occupied	1	1	1	0	1		1			1	16	0	1	1	0	99	1	1	2	1	3	1	2	1	5	2	20	2	1	0	0	0	0	0	0	3	4	9	0
Urban		917	Occupied	1	1	1	0	1				1	1	2	0	0	1	0	99	1	1	6	3	5	1	3	1	8	2	16	2	1	0	0	0	0	0	0	3	3	0	1
Urban		918	Occupied	1	0	9	0	0					0	0	0	1	1	0	99	0	0	5	3	1	1	1	1	2	2	0	0	0	0	0	0	0	0	0	2	1	1	1
Urban		919	Occupied	1	0	9	0	0					0	0	0	1	1	0	99	0	0	4	2	1	1	0	0	1	1	0	0	0	0	0	0	0	0	0	3	4	9	1
Urban		920	Occupied	0	0	9	0	0					0	0	0	0	1	0	99	0	0	2	1	0	0	0	0	2	2	0	0	0	0	0	0	0	0	0	2	1	9	1
Urban		921	Occupied	0	0	9	0	0					0	0	0	0	9	9			9	4	2	4	1	0	0	4	2	0	0	0	0	0	0	0	0	0	9	9	9	9
Urban		922	Occupied	1	0	9	0	0					0	0	0	1	9	9			9	4	2	4	1	4	1	8	2	0	0	0	0	0	0	0	0	0	9	9	9	9
Urban		923	Occupied	1	1	1	0	1		1			1	27	0	0	1	0	99	1	1	5	3	3	1	0	0	3	2	6	2	1	0	0	0	0	0	0	2	9	9	9
Urban		924	Occupied	0	0	9	0	0					0	0	0	0	9	9			9	2	1	0	0	0	0	0	0	0	0	0	0	0	0	0	0	0	9	9	9	9
Urban		925	Occupied	0	0	9	0	0					0	0	0	0	1	0	99	0	0	4	2	2	1	0	0	2	2	0	0	0	0	0	0	0	0	0	3	3	1	1
Urban		926	Occupied	1	0	9	0	0					0	0	0	0	0	0		2	1	7	3	1	1	1	1	2	2	10	2	1	0	0	0	0	0	0	3	3	1	0
Urban		927	Occupied	1	1	1	0	1		1			1	17	0	0	0	0	99	1	1	5	3	3	1	2	1	5	2	10	2	1	0	0	0	0	0	0	3	4	0	0
Urban		928	Occupied	1	1	1	0	1		1			0	0	0	1	9	9			9	4	2	1	1	0	0	1	1	0	0	0	0	0	0	0	0	0	9	9	9	9
Urban		929	Occupied	0	0	9	0	0					0	0	0	9	9	9			9	1	1	0	0	0	0	0	0	0	0	0	0	0	0	0	1	0	9	9	9	9
Urban		930	Occupied	1	0	9	0	0					0	0	0	0	1	0	99	1	1	5	3	0	0	1	1	1	1	11	2	1	0	0	0	0	0	0	2	3	0	0
Urban		931	Occupied	0	0	9	0	0					0	0	0	0	0	0		0	0	1	1	0	0	0	0	0	0	0	0	0	0	0	0	0	1	1	9	9	0	0
Urban		932	Occupied	1	0	9	0	0					0	0	0	0	1	0	5	2	1	3	2	1	1	1	1	2	2	2	1	1	0	0	0	0	0	0	2	3	0	1
Urban		933	Occupied	1	0	9	0	0					0	0	0	0	1	0		2	1	5	3	6	1	0	0	6	2	15	2	1	0	0	0	0	0	0	3	2	0	0
Urban		934	Occupied	0	0	9	0	0					0	0	0	0	0	0		0	0	3	2	2	1	0	0	2	2	0	0	0	0	0	0	0	0	0	1	3	0	0
Urban		935	Occupied	1	0	9	0	0					0	0	0	0	9	0		1	1	3	2	0	0	0	0	0	0	8	2	1	0	0	0	0	0	0	3	4	0	1
Urban		936	Occupied	0	0	9	0	0					0	0	0	0	0	0		1	1	3	2	5	1	0	0	5	2	3	1	1	0	0	0	0	1	1	3	9	9	9
Urban		937	Occupied	1	0	9	0	0					0	0	0	0	1	0	1	2	1	6	3	4	1	1	1	5	2	11	2	1	0	0	0	0	0	0	3	1	0	1
Urban		938	Occupied	0	0	9	0	0					0	0	0	0	9	9			9	1	1	2	1	0	0	2	2	0	0	0	0	0	0	0	0	0	9	9	9	9
Urban		939	Occupied	1	0	9	0	0					0	0	0	0	1	1	2	1	1	3	2	3	1	2	1	5	2	10	2	1	0	0	0	0	0	0	3	9	9	9
Urban		940	Occupied	1	0	9	0	0					0	0	0	0	1	0		1	1	6	3	4	1	3	1	7	2	15	2	1	0	0	0	0	0	0	3	9	9	9
Urban		941	Occupied	0	0	9	0	0					0	0	0	0	9	9			9		9						9		9						9	9	9	9	9	9
Urban		942	Occupied	0	0	9	0	0					0	0	0	9	9	9			9	6	3	6	1	1	1	7	2	0	0	0	0	0	0	0	0	0	9	9	9	9
Urban		943	Occupied	0	0	9	0	0					0	0	0	0	1	1	99	2	1	1	1	3	1	0	0	3	2	0	0	0	0	0	0	0	0	0	3	9	9	0
Urban		944	Occupied	1	0	9	0	0					0	0	0	1	1	0	99	2	1		9	2	1	0	0	2	2	15	2	1					9	9	3	4	0	1
Urban		945	Occupied	1	0	9	0	0					0	0	0	0	1	0	99	3	1	2	1	3	1	0	0	3	2	15	2	1	0	0	0	0	0	0	3	1	1	0
Urban		946	Occupied	0	0	9	0	0					0	0	0	0	1	0	99	0	0		9	1	1	0	0	1	1	0	0	0					9	9	3	9	9	9
Urban		947	Occupied	0	0	9	0	0					0	0	0	0	1	0	99	0	0	1	1	1	1	0	0	1	1	0	0	0	0	0	0	0	0	0	3	9	9	9
Urban		948	Occupied	0	0	9	0	0					0	0	0	0	1	0	99	0	0		9	2	1	0	0	2	2	0	0	0					9	9	1	2	1	0
Urban		949	Occupied	1	0	9	0	0					0	0	0	0	1	0	99	1	1		9	3	1	0	0	3	2	9	2	1					9	9	1	2	1	0
Urban		950	Occupied	0	0	9	0	0					0	0	0	0	1	9		0	0		9	0	0	0	0	0	0	0	0	0					9	9	1	9	9	9
Urban		951	Occupied	1	0	9	0	0					0	0	0	0	1	0		2	1		9	3	1	0	0	3	2	20	2	1					9	9	3	1	0	0
Urban		952	Occupied	0	0	9	0	0					0	0	0	0	1	0		0	0		9	0	0	0	0	0	0	0	0	0					9	9	2	2	0	1
Urban		953	Occupied	1	1	1	0	1		1			1	22	0	0	1	0		3	1	2	1	4	1	0	0	4	2	30	3	1	0	0	0	0	0	0	3	1	0	1
Urban		954	Occupied	1	0	9	0	0					0	0	0	0	1	0	1	3	1		9	4	1	0	0	4	2	6	2	1					9	9	3	9	9	0
Urban		955	Occupied	0	0	9	0	0					0	0	0	9	9	9			9	3	2	1	1	1	1	2	2	0	0	0	0	0	0	0	0	0	9	9	9	9
Urban		956	Occupied	0	0	9	0	0					0	0	0	0	1	0	99	0	0	5	3	2	1	0	0	2	2	0	0	0	0	0	0	0	0	0	3	9	9	0
Urban		957	Occupied	1	0	9	0	0					0	0	0	0	1	0		4	1	5	3	6	1	3	1	9	2	20	2	1	0	0	1	1	0	0	2	3	0	1
Urban		958	Occupied	0	0	9	0	0					0	0	0	0	1	0	1	0	0	4	2	3	1	1	1	4	2	0	0	0	0	0	0	0	0	0	3	3	0	0
Urban		959	Occupied	1	0	9	0	0					0	0	0	0	0	0	99	1	1	11	3	3	1	4	1	3	2	10	2	1	0	0	3	1	1	1	3	1	9	1
Urban		960	Occupied	1	0	9	0	0					0	0	0	0	1	0	99	2	1	6	3	3	1	1	1	4	2	13	2	1	0	0	0	0	0	0	3	3	1	0
Urban		961	Occupied	1	0	9	0	0					0	0	0	1	1	0		0	0		9	2	1	1	1	3	2	0	0	0					9	9	3	3	1	0
Urban		962	Occupied	0	0	9	0	0					0	0	0	0	0	0	99	0	0	2	1	1	1	1	1	2	2	0	0	0	0	0	0	0	0	0	1	3	0	1
Urban		963	Occupied	0	0	9	0	0					0	0	0	0	0	0		0	0	4	2	2	1	1	1	3	2	2	1	1	0	0	0	0	0	0	3	9	9	0
Urban		964	Occupied	1	0	9	0	0					0	0	0	0	1	0		2	1	3	2	3	1	2	1	5	2	8	2	1	0	0	0	0	0	0	3	3	1	0
Urban		965	Occupied	1	0	9	0	0					0	0	0	0	1	0		1	1		9	2	1	0	0	2	2	11	2	1					9	9	3	1	1	0
Urban		966	Occupied	0	0	9	0	0					0	0	0	0	1	0	99	0	0	2	1	2	1	0	0	2	2	4	1	1	0	0	0	0	0	0	2	3	0	1
Urban		967	Occupied	0	0	9	0	0					0	0	0	0	0	0	3	0	0	3	2	3	1	0	0	3	2	10	2	1	0	0	0	0	1	0	3	3	0	0
Urban		968	Occupied	1	0	9	0	0					0	0	0	0	0	0	99	1	1	5	3	0	0	0	0	0	0	3	1	1	0	0	0	0	0	0	1	4	0	1
Urban		969	Occupied	1	1	1	0	1		1			1	1	0	1	9	0	99	6	1	2	1	3	1	0	0	3	2	6	2	1	0	0	0	0	0	0	2	1	0	0
Urban		970	Occupied	0	0	9	0	0					0	0	0	0	1	1		0	0	1	1	4	1	0	0	4	2	1	1	1	0	0	0	0	0	0	3	9	9	9
Urban		971	Occupied	0	0	9	0	0					0	0	0	0	9	9			9	9	3	2	1	0	0	2	2	3	1	1	0	0	0	0	0	1	9	9	9	9
Urban		972	Occupied	0	0	9	0	0					0	0	0	0	1	0	99	0	0		9	0	0	0	0	0	0	0	0	0					9	9	1	9	9	9
Rural		973	Closed	9	9		9	9					9		9	0	9	9			9		9						9		9						9	9	9	9	9	9
Rural		974	Closed	9	9		9	9					9		9	9	9	9			9		9						9		9						9	9	9	9	9	9
Rural		975	Refused	9	9		9	9					9		9	1	9	9			9		9						9		9						9	9	9	9	9	9
Rural		976	Refused	9	9		9	9					9		9	1	9	9			9		9						9		9						9	9	9	9	9	9
Rural		977	Closed	9	9		9	9					9		9	0	9	9			9		9						9		9						9	9	9	9	9	9
Rural		978	Refused	9	9		9	9					9		9	0	9	9	2		9		9						9		9						9	9	9	9	9	9
Rural		979	Refused	9	9		9	9					9		9	0	9	9			9		9						9		9						9	9	9	9	9	9
Rural		980	Closed	9	9		9	9					9		9	9	9	9			9		9						9		9						9	9	9	9	9	9
Rural		981	Refused	9	9		9	9					9		9	0	9	9	5		9		9						9		9						9	9	9	9	9	9
Rural		982	Refused	9	9		9	9					9		9	0	9	9			9		9						9		9						9	9	9	9	9	9
Rural		983	Refused	9	9		9	9					9		9	1	9	9	6		9		9						9		9						9	9	9	9	9	9
Rural		984	Refused	9	9		9	9					9		9	0	9	9	1		9		9						9		9						9	9	9	9	9	9
Rural		985	Closed	9	9		9	9					9		9	9	9	9			9		9						9		9						9	9	9	9	9	9
Rural		986	Closed	9	9		9	9					9		9	9	9	9			9		9						9		9						9	9	9	9	9	9
Rural		987	Closed	9	9		9	9					9		9	9	9	9			9		9						9		9						9	9	9	9	9	9
Rural		988	Closed	9	9		9	9					9		9	0	9	9			9		9						9		9						9	9	9	9	9	9
Rural		989	Closed	9	9		9	9					9		9	9	9	9			9		9						9		9						9	9	9	9	9	9
Rural		990	Refused	9	9		9	9					9		9	0	9	9			9		9						9		9						9	9	9	9	9	9
Rural		991	Closed	9	9		9	9					9		9	9	9	9			9		9						9		9						9	9	9	9	9	9
Rural		992	Closed	9	9		9	9					9		9	9	9	9			9		9						9		9						9	9	9	9	9	9
Rural		993	Refused	9	9		9	9					9		9	9	9	9			9		9						9		9						9	9	9	9	9	9
Rural		994	Refused	9	9		9	9					9		9	9	9	9			9		9						9		9						9	9	9	9	9	9
Rural		995	Refused	9	9		9	9					9		9	9	9	9			9		9						9		9						9	9	9	9	9	9
Rural		996	Closed	9	9		9	9					9		9	9	9	9			9		9						9		9						9	9	9	9	9	9
Rural		997	Refused	9	9		9	9					9		9	9	9	9			9		9						9		9						9	9	9	9	9	9
Rural		998	Refused	9	9		9	9					9		9	1	9	9			9		9						9		9						9	9	9	9	9	9
Rural		999	Refused	9	9		9	9					9		9	9	9	9			9		9						9		9						9	9	9	9	9	9
Rural		1000	Refused	9	9		9	9					9		9	9	9	9			9		9						9		9						9	9	9	9	9	9
Rural		1001	Closed	9	9		9	9					9		9	9	9	9			9		9						9		9						9	9	9	9	9	9
Rural		1002	Closed	9	9		9	9					9		9	9	9	9			9		9						9		9						9	9	9	9	9	9
Rural		1003	Closed	9	9		9	9					9		9	9	9	9			9		9						9		9						9	9	9	9	9	9
Rural		1004	Closed	9	9		9	9					9		9	9	9	9			9		9						9		9						9	9	9	9	9	9
Recent Peri-urban	Mejor Vivir/Castells	1005	Occupied	0	9		9	9					9			0	9	9			9		9						9		9						9	9	1	9	9	9
Recent Peri-urban	Mejor Vivir/Castells	1006	Occupied	0	9		9	9					9			0	9	9			9		9						9		9						9	9	1	9	9	9
Established Peri-urban	Sur	1007	Occupied	0	9		9	9					9			0	9	9	2		9		9						9		9						9	9	2	9	0	0
Established Peri-urban	Sur	1008	Occupied	0	9		9	9					9			0	9	9	99		9		9						9		9						9	9	3	9	9	9
Established Peri-urban	Sur	1009	Occupied	0	9		9	9					9			0	9	9	99		9		9						9		9						9	9	3	9	9	0
Established Peri-urban	Sur	1010	Occupied	0	9		9	9					9			0	9	9	99		9		9						9		9						9	9	1	3	9	9
Established Peri-urban	Santa Catalina	1011	Refused	9	9		9	9					9			0	9	9			9		9						9		9						9	9	9	9	9	9
Recent Peri-urban	Mujica	1012	Occupied	0	9		9	9					9			0	9	9	3		9		9						9		9						9	9	1	1	1	0
Recent Peri-urban	Mejor Vivir/Castells	1013	Occupied	0	9		9	9					9			0	9	9			9		9						9		9						9	9	9	9	9	9
Recent Peri-urban	Mejor Vivir/Castells	1014	Closed	9	9		9	9					9			9	9	9			9		9						9		9						9	9	9	9	9	9
Recent Peri-urban	Mejor Vivir/Castells	1015	Closed	9	9		9	9					9			9	9	9			9		9						9		9						9	9	9	9	9	9
Recent Peri-urban	Mejor Vivir/Castells	1016	Closed	9	9		9	9					9			9	9	9			9		9						9		9						9	9	9	9	9	9
Recent Peri-urban	Mejor Vivir/Castells	1017	Closed	9	9		9	9					9			9	9	9			9		9						9		9						9	9	9	9	9	9
Recent Peri-urban	Mejor Vivir/Castells	1018	Closed	9	9		9	9					9			9	9	9			9		9						9		9						9	9	9	9	9	9
Recent Peri-urban	Mejor Vivir/Castells	1019	Closed	9	9		9	9					9			9	9	9			9		9						9		9						9	9	9	9	9	9
Recent Peri-urban	Mejor Vivir/Castells	1020	Closed	9	9		9	9					9			9	9	9			9		9						9		9						9	9	9	9	9	9
Recent Peri-urban	Mejor Vivir/Castells	1021	Closed	9	9		9	9					9			9	9	9			9		9						9		9						9	9	9	9	9	9
Recent Peri-urban	Mejor Vivir/Castells	1022	Closed	9	9		9	9					9			9	9	9			9		9						9		9						9	9	9	9	9	9
Recent Peri-urban	Mejor Vivir/Castells	1023	Closed	9	9		9	9					9			9	9	9			9		9						9		9						9	9	9	9	9	9
Recent Peri-urban	Mejor Vivir/Castells	1024	Closed	9	9		9	9					9			9	9	9			9		9						9		9						9	9	9	9	9	9
Recent Peri-urban	Mejor Vivir/Castells	1025	Occupied	0	9		9	9					9			0	9	9			9		9						9		9						9	9	9	9	9	9
Recent Peri-urban	Mejor Vivir/Castells	1026	Closed	9	9		9	9					9			9	9	9			9		9						9		9						9	9	9	9	9	9
Recent Peri-urban	Mejor Vivir/Castells	1027	Closed	9	9		9	9					9			9	9	9			9		9						9		9						9	9	9	9	9	9
Recent Peri-urban	Mejor Vivir/Castells	1028	Closed	9	9		9	9					9			9	9	9			9		9						9		9						9	9	9	9	9	9
Recent Peri-urban	Mejor Vivir/Castells	1029	Closed	9	9		9	9					9			9	9	9			9		9						9		9						9	9	9	9	9	9
Recent Peri-urban	Mejor Vivir/Castells	1030	Closed	9	9		9	9					9			9	9	9			9		9						9		9						9	9	9	9	9	9
Recent Peri-urban	Mejor Vivir/Castells	1031	Closed	9	9		9	9					9			9	9	9			9		9						9		9						9	9	9	9	9	9
Recent Peri-urban	Mejor Vivir/Castells	1032	Closed	9	9		9	9					9			9	9	9			9		9						9		9						9	9	9	9	9	9
Recent Peri-urban	Mejor Vivir/Castells	1033	Closed	9	9		9	9					9			9	9	9			9		9						9		9						9	9	9	9	9	9
Recent Peri-urban	Mejor Vivir/Castells	1034	Occupied	0	9		9	9					9			0	9	9			9		9						9		9						9	9	9	9	9	9
Recent Peri-urban	Mejor Vivir/Castells	1035	Closed	9	9		9	9					9			9	9	9			9		9						9		9						9	9	9	9	9	9
Recent Peri-urban	Mejor Vivir/Castells	1036	Closed	9	9		9	9					9			9	9	9			9		9						9		9						9	9	9	9	9	9
Recent Peri-urban	Mejor Vivir/Castells	1037	Closed	9	9		9	9					9			9	9	9			9		9						9		9						9	9	9	9	9	9
Recent Peri-urban	Mujica	1038	Occupied	0	9		9	9					9			0	9	9			9		9						9		9						9	9	9	9	9	9
Recent Peri-urban	Mujica	1039	Occupied	0	9		9	9					9			0	9	9			9		9						9		9						9	9	9	9	9	9
Recent Peri-urban	Mujica	1040	Closed	9	9		9	9					9			9	9	9			9		9						9		9						9	9	9	9	9	9
Recent Peri-urban	Mujica	1041	Occupied	0	9		9	9					9			0	9	9			9		9						9		9						9	9	9	9	9	9
Recent Peri-urban	Mujica	1042	Occupied	0	9		9	9					9			0	9	9			9		9						9		9						9	9	9	9	9	9
Recent Peri-urban	Mujica	1043	Occupied	0	9		9	9					9			0	9	9			9		9						9		9						9	9	9	9	9	9
Recent Peri-urban	Mujica	1044	Occupied	0	9		9	9					9			0	9	9			9		9						9		9						9	9	9	9	9	9
Recent Peri-urban	Mujica	1045	Occupied	0	9		9	9					9			0	9	9			9		9						9		9						9	9	9	9	9	9
Recent Peri-urban	Mujica	1046	Occupied	0	9		9	9					9			0	9	9			9		9						9		9						9	9	9	9	9	9
Recent Peri-urban	Mujica	1047	Occupied	0	9		9	9					9			0	9	9			9		9						9		9						9	9	9	9	9	9
Recent Peri-urban	Mujica	1048	Occupied	0	9		9	9					9			0	9	9			9		9						9		9						9	9	9	9	9	9
Recent Peri-urban	Mujica	1049	Occupied	0	9		9	9					9			0	9	9			9		9						9		9						9	9	9	9	9	9
Recent Peri-urban	Mujica	1050	Occupied	0	9		9	9					9			0	9	9			9		9						9		9						9	9	9	9	9	9
Recent Peri-urban	Mujica	1051	Occupied	0	9		9	9					9			0	9	9			9		9						9		9						9	9	9	9	9	9
Recent Peri-urban	Mujica	1052	Occupied	0	9		9	9					9			0	9	9			9		9						9		9						9	9	9	9	9	9
Recent Peri-urban	Mujica	1053	Occupied	0	9		9	9					9			0	9	9			9		9						9		9						9	9	9	9	9	9
Recent Peri-urban	Mujica	1054	Closed	9	9		9	9					9			9	9	9			9		9						9		9						9	9	9	9	9	9
Recent Peri-urban	Mujica	1055	Occupied	0	9		9	9					9			0	9	9			9		9						9		9						9	9	9	9	9	9
Recent Peri-urban	Mujica	1056	Closed	9	9		9	9					9			9	9	9			9		9						9		9						9	9	9	9	9	9
Recent Peri-urban	Mujica	1057	Closed	9	9		9	9					9			9	9	9			9		9						9		9						9	9	9	9	9	9
Recent Peri-urban	Mujica	1058	Closed	9	9		9	9					9			9	9	9			9		9						9		9						9	9	9	9	9	9
Recent Peri-urban	Mujica	1059	Closed	9	9		9	9					9			9	9	9			9		9						9		9						9	9	9	9	9	9
Recent Peri-urban	Mujica	1060	Closed	9	9		9	9					9			9	9	9			9		9						9		9						9	9	9	9	9	9
Recent Peri-urban	Mujica	1061	Closed	9	9		9	9					9			9	9	9			9		9						9		9						9	9	9	9	9	9
Recent Peri-urban	Mujica	1062	Occupied	0	9		9	9					9			0	9	9			9		9						9		9						9	9	9	9	9	9
Recent Peri-urban	Mujica	1063	Occupied	0	9		9	9					9			0	9	9			9		9						9		9						9	9	9	9	9	9
Recent Peri-urban	Mujica	1064	Occupied	0	9		9	9					9			0	9	9			9		9						9		9						9	9	9	9	9	9
Recent Peri-urban	Mujica	1065	Closed	9	9		9	9					9			9	9	9			9		9						9		9						9	9	9	9	9	9
Recent Peri-urban	Mujica	1066	Closed	9	9		9	9					9			9	9	9			9		9						9		9						9	9	9	9	9	9
Recent Peri-urban	Mujica	1067	Occupied	0	9		9	9					9			0	9	9			9		9						9		9						9	9	9	9	9	9
Recent Peri-urban	Mujica	1068	Closed	9	9		9	9					9			9	9	9			9		9						9		9						9	9	9	9	9	9
Recent Peri-urban	Mujica	1069	Occupied	0	9		9	9					9			0	9	9			9		9						9		9						9	9	9	9	9	9
Recent Peri-urban	Mujica	1070	Closed	9	9		9	9					9			9	9	9			9		9						9		9						9	9	9	9	9	9
Recent Peri-urban	Mujica	1071	Occupied	0	9		9	9					9			0	9	9			9		9						9		9						9	9	9	9	9	9
Recent Peri-urban	Mujica	1072	Closed	9	9		9	9					9			9	9	9			9		9						9		9						9	9	9	9	9	9
Recent Peri-urban	Mujica	1073	Closed	9	9		9	9					9			9	9	9			9		9						9		9						9	9	9	9	9	9
Recent Peri-urban	Mujica	1074	Closed	9	9		9	9					9			9	9	9			9		9						9		9						9	9	9	9	9	9
Recent Peri-urban	Mujica	1075	Occupied	0	9		9	9					9			0	9	9			9		9						9		9						9	9	9	9	9	9
Recent Peri-urban	Mujica	1076	Closed	9	9		9	9					9			9	9	9			9		9						9		9						9	9	9	9	9	9
Recent Peri-urban	Mujica	1077	Closed	9	9		9	9					9			9	9	9			9		9						9		9						9	9	9	9	9	9
Recent Peri-urban	Mujica	1078	Occupied	0	9		9	9					9			0	9	9			9		9						9		9						9	9	9	9	9	9
Recent Peri-urban	Mujica	1079	Occupied	0	9		9	9					9			0	9	9			9		9						9		9						9	9	9	9	9	9
Recent Peri-urban	Mujica	1080	Occupied	0	9		9	9					9			9	9	9			9		9						9		9						9	9	9	9	9	9
Recent Peri-urban	Mujica	1081	Occupied	0	9		9	9					9			9	9	9			9		9						9		9						9	9	9	9	9	9
Recent Peri-urban	Mujica	1082	Occupied	0	9		9	9					9			9	9	9			9		9						9		9						9	9	9	9	9	9
Recent Peri-urban	Mujica	1083	Closed	9	9		9	9					9			9	9	9			9		9						9		9						9	9	9	9	9	9
Recent Peri-urban	Mujica	1084	Closed	9	9		9	9					9			0	9	9			9		9						9		9						9	9	9	9	9	9
Recent Peri-urban	Mujica	1085	Occupied	0	9		9	9					9			0	9	9			9		9						9		9						9	9	9	9	9	9
Recent Peri-urban	Mujica	1086	Occupied	0	9		9	9					9			0	9	9			9		9						9		9						9	9	9	9	9	9
Recent Peri-urban	Mujica	1087	Occupied	0	9		9	9					9			0	9	9			9		9						9		9						9	9	9	9	9	9
Recent Peri-urban	Mujica	1088	Occupied	0	9		9	9					9			0	9	9			9		9						9		9						9	9	9	9	9	9
Recent Peri-urban	Mujica	1089	Closed	9	9		9	9					9			9	9	9			9		9						9		9						9	9	9	9	9	9
Recent Peri-urban	Mujica	1090	Occupied	0	9		9	9					9			0	9	9			9		9						9		9						9	9	9	9	9	9
Recent Peri-urban	Mujica	1091	Occupied	0	9		9	9					9			0	9	9			9		9						9		9						9	9	9	9	9	9
Recent Peri-urban	Mujica	1092	Occupied	0	9		9	9					9			0	9	9			9		9						9		9						9	9	9	9	9	9
Recent Peri-urban	Mujica	1093	Closed	9	9		9	9					9			9	9	9			9		9						9		9						9	9	9	9	9	9
Recent Peri-urban	Mujica	1094	Closed	9	9		9	9					9			9	9	9			9		9						9		9						9	9	9	9	9	9
Recent Peri-urban	Mujica	1095	Occupied	0	9		9	9					9			9	9	9			9		9						9		9						9	9	9	9	9	9
Established Peri-urban	Norte	1096	Occupied	0	9		9	9					9			0	9	9			9		9						9		9						9	9	9	9	9	9
Established Peri-urban	Norte	1097	Closed	9	9		9	9					9			9	9	9			9		9						9		9						9	9	9	9	9	9
Established Peri-urban	Norte	1098	Occupied	0	9		9	9					9			0	9	9			9		9						9		9						9	9	9	9	9	9
Established Peri-urban	Norte	1099	Closed	9	9		9	9					9			9	9	9			9		9						9		9						9	9	9	9	9	9
Established Peri-urban	Norte	1100	Occupied	0	9		9	9					9			0	9	9			9		9						9		9						9	9	9	9	9	9
Established Peri-urban	Norte	1101	Closed	9	9		9	9					9			9	9	9			9		9						9		9						9	9	9	9	9	9
Established Peri-urban	Norte	1102	Closed	9	9		9	9					9			9	9	9			9		9						9		9						9	9	9	9	9	9
Established Peri-urban	Norte	1103	Occupied	0	9		9	9					9			0	9	9			9		9						9		9						9	9	9	9	9	9
Established Peri-urban	Norte	1104	Occupied	0	9		9	9					9			0	9	9			9		9						9		9						9	9	9	9	9	9
Established Peri-urban	Norte	1105	Occupied	0	9		9	9					9			0	9	9			9		9						9		9						9	9	9	9	9	9
Established Peri-urban	Norte	1106	Occupied	0	9		9	9					9			0	9	9			9		9						9		9						9	9	9	9	9	9
Established Peri-urban	Norte	1107	Occupied	0	9		9	9					9			0	9	9			9		9						9		9						9	9	9	9	9	9
Established Peri-urban	Norte	1108	Occupied	0	9		9	9					9			0	9	9			9		9						9		9						9	9	9	9	9	9
Established Peri-urban	Norte	1109	Occupied	0	9		9	9					9			0	9	9			9		9						9		9						9	9	9	9	9	9
Established Peri-urban	Norte	1110	Closed	9	9		9	9					9			9	9	9			9		9						9		9						9	9	9	9	9	9
Established Peri-urban	Norte	1111	Occupied	0	9		9	9					9			0	9	9			9		9						9		9						9	9	9	9	9	9
Established Peri-urban	Norte	1112	Closed	9	9		9	9					9			9	9	9			9		9						9		9						9	9	9	9	9	9
Established Peri-urban	Norte	1113	Refused	9	9		9	9					9			1	9	9			9		9						9		9						9	9	9	9	9	9
Established Peri-urban	Norte	1114	Closed	9	9		9	9					9			9	9	9			9		9						9		9						9	9	9	9	9	9
Established Peri-urban	Norte	1115	Closed	9	9		9	9					9			9	9	9			9		9						9		9						9	9	9	9	9	9
Established Peri-urban	Norte	1116	Closed	9	9		9	9					9			9	9	9			9		9						9		9						9	9	9	9	9	9
Established Peri-urban	Norte	1117	Occupied	0	9		9	9					9			0	9	9			9		9						9		9						9	9	9	9	9	9
Established Peri-urban	Norte	1118	Occupied	0	9		9	9					9			0	9	9			9		9						9		9						9	9	9	9	9	9
Established Peri-urban	Norte	1119	Occupied	0	9		9	9					9			0	9	9			9		9						9		9						9	9	9	9	9	9
Established Peri-urban	Norte	1120	Occupied	0	9		9	9					9			0	9	9			9		9						9		9						9	9	9	9	9	9
Established Peri-urban	Norte	1121	Occupied	0	9		9	9					9			0	9	9			9		9						9		9						9	9	9	9	9	9
Established Peri-urban	Norte	1122	Closed	9	9		9	9					9			9	9	9			9		9						9		9						9	9	9	9	9	9
Established Peri-urban	Norte	1123	Closed	9	9		9	9					9			9	9	9			9		9						9		9						9	9	9	9	9	9
Established Peri-urban	Norte	1124	Occupied	0	9		9	9					9			0	9	9			9		9						9		9						9	9	9	9	9	9
Established Peri-urban	Norte	1125	Closed	9	9		9	9					9			9	9	9			9		9						9		9						9	9	9	9	9	9
Established Peri-urban	Norte	1126	Occupied	0	9		9	9					9			0	9	9			9		9						9		9						9	9	9	9	9	9
Established Peri-urban	Norte	1127	Closed	9	9		9	9					9			9	9	9			9		9						9		9						9	9	9	9	9	9
Established Peri-urban	Norte	1128	Occupied	0	9		9	9					9			0	9	9			9		9						9		9						9	9	9	9	9	9
Established Peri-urban	Norte	1129	Closed	9	9		9	9					9			9	9	9			9		9						9		9						9	9	9	9	9	9
Established Peri-urban	Norte	1130	Occupied	0	9		9	9					9			0	9	9			9		9						9		9						9	9	9	9	9	9
Established Peri-urban	Norte	1131	Closed	9	9		9	9					9			9	9	9			9		9						9		9						9	9	9	9	9	9
Established Peri-urban	Norte	1132	Closed	9	9		9	9					9			9	9	9			9		9						9		9						9	9	9	9	9	9
Established Peri-urban	Norte	1133	Closed	9	9		9	9					9			9	9	9			9		9						9		9						9	9	9	9	9	9
Established Peri-urban	Norte	1134	Closed	9	9		9	9					9			9	9	9			9		9						9		9						9	9	9	9	9	9
Established Peri-urban	Norte	1135	Occupied	0	9		9	9					9			0	9	9			9		9						9		9						9	9	9	9	9	9
Recent Peri-urban	Quebracho	1136	Closed	9	9		9	9					9			9	9	9			9		9						9		9						9	9	9	9	9	9
Recent Peri-urban	Quebracho	1137	Closed	9	9		9	9					9			9	9	9			9		9						9		9						9	9	9	9	9	9
Recent Peri-urban	Quebracho	1138	Closed	9	9		9	9					9			9	9	9			9		9						9		9						9	9	9	9	9	9
Recent Peri-urban	Quebracho	1139	Closed	9	9		9	9					9			9	9	9			9		9						9		9						9	9	9	9	9	9
Recent Peri-urban	Quebracho	1140	Occupied	0	9		9	9					9			0	9	9			9		9						9		9						9	9	9	9	9	9
Recent Peri-urban	Quebracho	1141	Occupied	0	9		9	9					9			0	9	9			9		9						9		9						9	9	9	9	9	9
Recent Peri-urban	Quebracho	1142	Closed	9	9		9	9					9			9	9	9			9		9						9		9						9	9	9	9	9	9
Recent Peri-urban	Quebracho	1143	Closed	9	9		9	9					9			9	9	9			9		9						9		9						9	9	9	9	9	9
Recent Peri-urban	Quebracho	1144	Occupied	0	9		9	9					9			0	9	9			9		9						9		9						9	9	9	9	9	9
Recent Peri-urban	Quebracho	1145	Occupied	0	9		9	9					9			0	9	9			9		9						9		9						9	9	9	9	9	9
Recent Peri-urban	Quebracho	1146	Closed	9	9		9	9					9			9	9	9			9		9						9		9						9	9	9	9	9	9
Recent Peri-urban	Quebracho	1147	Closed	9	9		9	9					9			9	9	9			9		9						9		9						9	9	9	9	9	9
Recent Peri-urban	Quebracho	1148	Occupied	0	9		9	9					9			0	9	9			9		9						9		9						9	9	9	9	9	9
Recent Peri-urban	Quebracho	1149	Closed	9	9		9	9					9			9	9	9			9		9						9		9						9	9	9	9	9	9
Recent Peri-urban	Quebracho	1150	Closed	9	9		9	9					9			9	9	9			9		9						9		9						9	9	9	9	9	9
Recent Peri-urban	Quebracho	1151	Closed	9	9		9	9					9			9	9	9			9		9						9		9						9	9	9	9	9	9
Recent Peri-urban	Quebracho	1152	Closed	9	9		9	9					9			9	9	9			9		9						9		9						9	9	9	9	9	9
Recent Peri-urban	Quebracho	1153	Occupied	0	9		9	9					9			0	9	9			9		9						9		9						9	9	9	9	9	9
Recent Peri-urban	Quebracho	1154	Closed	9	9		9	9					9			9	9	9			9		9						9		9						9	9	9	9	9	9
Recent Peri-urban	Quebracho	1155	Closed	9	9		9	9					9			9	9	9			9		9						9		9						9	9	9	9	9	9
Recent Peri-urban	Quebracho	1156	Closed	9	9		9	9					9			9	9	9			9		9						9		9						9	9	9	9	9	9
Recent Peri-urban	Quebracho	1157	Closed	9	9		9	9					9			9	9	9			9		9						9		9						9	9	9	9	9	9
Recent Peri-urban	Quebracho	1158	Closed	9	9		9	9					9			9	9	9			9		9						9		9						9	9	9	9	9	9
Recent Peri-urban	Quebracho	1159	Occupied	0	9		9	9					9			0	9	9			9		9						9		9						9	9	9	9	9	9
Recent Peri-urban	Quebracho	1160	Closed	9	9		9	9					9			9	9	9			9		9						9		9						9	9	9	9	9	9
Recent Peri-urban	Quebracho	1161	Closed	9	9		9	9					9			9	9	9			9		9						9		9						9	9	9	9	9	9
Recent Peri-urban	Quebracho	1162	Closed	9	9		9	9					9			9	9	9			9		9						9		9						9	9	9	9	9	9
Recent Peri-urban	Quebracho	1163	Closed	9	9		9	9					9			9	9	9			9		9						9		9						9	9	9	9	9	9
Recent Peri-urban	Quebracho	1164	Occupied	0	9		9	9					9			0	9	9			9		9						9		9						9	9	9	9	9	9
Recent Peri-urban	Quebracho	1165	Closed	9	9		9	9					9			9	9	9			9		9						9		9						9	9	9	9	9	9
Recent Peri-urban	Quebracho	1166	Closed	9	9		9	9					9			9	9	9			9		9						9		9						9	9	9	9	9	9
Recent Peri-urban	Quebracho	1167	Occupied	0	9		9	9					9			0	9	9			9		9						9		9						9	9	9	9	9	9
Recent Peri-urban	Quebracho	1168	Occupied	0	9		9	9					9			0	9	9			9		9						9		9						9	9	2	9	9	9
Recent Peri-urban	Quebracho	1169	Occupied	0	9		9	9					9			0	9	9			9		9						9		9						9	9	9	9	9	9
Recent Peri-urban	Quebracho	1170	Occupied	0	9		9	9					9			0	9	9			9		9						9		9						9	9	9	9	9	9
Established Peri-urban	Sur	1171	Closed	9	9		9	9					9			9	9	9			9		9						9		9						9	9	9	9	9	9
Established Peri-urban	Sur	1172	Closed	9	9		9	9					9			9	9	9			9		9						9		9						9	9	9	9	9	9
Established Peri-urban	Sur	1173	Occupied	0	9		9	9					9			0	9	9			9		9						9		9						9	9	9	9	9	9
Established Peri-urban	Sur	1174	Closed	9	9		9	9					9			9	9	9			9		9						9		9						9	9	9	9	9	9
Established Peri-urban	Sur	1175	Occupied	0	9		9	9					9			0	9	9			9		9						9		9						9	9	9	9	9	9
Established Peri-urban	Sur	1176	Occupied	0	9		9	9					9			0	9	9			9		9						9		9						9	9	9	9	9	9
Established Peri-urban	Sur	1177	Closed	9	9		9	9					9			9	9	9			9		9						9		9						9	9	9	9	9	9
Established Peri-urban	Sur	1178	Occupied	0	9		9	9					9			0	9	9			9		9						9		9						9	9	9	9	9	9
Established Peri-urban	Sur	1179	Occupied	0	9		9	9					9			0	9	9			9		9						9		9						9	9	9	9	9	9
Established Peri-urban	Sur	1180	Occupied	0	9		9	9					9			0	9	9			9		9						9		9						9	9	9	9	9	9
Established Peri-urban	Sur	1181	Closed	9	9		9	9					9			0	9	9			9		9						9		9						9	9	9	9	9	9
Established Peri-urban	Sur	1182	Closed	9	9		9	9					9			0	9	9			9		9						9		9						9	9	9	9	9	9
Established Peri-urban	Sur	1183	Closed	9	9		9	9					9			9	9	9			9		9						9		9						9	9	9	9	9	9
Established Peri-urban	Sur	1184	Occupied	0	9		9	9					9			0	9	9			9		9						9		9						9	9	9	9	9	9
Established Peri-urban	Sur	1185	Occupied	0	9		9	9					9			0	9	9			9		9						9		9						9	9	9	9	9	9
Established Peri-urban	Sur	1186	Occupied	0	9		9	9					9			0	9	9			9		9						9		9						9	9	9	9	9	9
Established Peri-urban	Sur	1187	Occupied	0	9		9	9					9			0	9	9			9		9						9		9						9	9	9	9	9	9
Established Peri-urban	Sur	1188	Occupied	0	9		9	9					9			0	9	9			9		9						9		9						9	9	9	9	9	9
Established Peri-urban	Sur	1189	Closed	9	9		9	9					9			9	9	9			9		9						9		9						9	9	9	9	9	9
Established Peri-urban	Sur	1190	Closed	9	9		9	9					9			9	9	9			9		9						9		9						9	9	9	9	9	9
Established Peri-urban	Sur	1191	Closed	9	9		9	9					9			9	9	9			9		9						9		9						9	9	9	9	9	9
Established Peri-urban	Sur	1192	Closed	9	9		9	9					9			9	9	9			9		9						9		9						9	9	9	9	9	9
Established Peri-urban	Sur	1193	Closed	9	9		9	9					9			9	9	9			9		9						9		9						9	9	9	9	9	9
Established Peri-urban	Sur	1194	Closed	9	9		9	9					9			9	9	9			9		9						9		9						9	9	9	9	9	9
Established Peri-urban	Sur	1195	Closed	9	9		9	9					9			9	9	9			9		9						9		9						9	9	9	9	9	9
Recent Peri-urban	26 viviendas	1196	Occupied	0	9		9	9					9			0	9	9			9		9						9		9						9	9	9	9	9	9
Recent Peri-urban	26 viviendas	1197	Closed	9	9		9	9					9			9	9	9			9		9						9		9						9	9	9	9	9	9
Recent Peri-urban	26 viviendas	1198	Occupied	0	9		9	9					9			0	9	9			9		9						9		9						9	9	9	9	9	9
Recent Peri-urban	26 viviendas	1199	Occupied	0	9		9	9					9			0	9	9			9		9						9		9						9	9	9	9	9	9
Recent Peri-urban	26 viviendas	1200	Closed	9	9		9	9					9			9	9	9			9		9						9		9						9	9	9	9	9	9
Recent Peri-urban	26 viviendas	1201	Closed	9	9		9	9					9			9	9	9			9		9						9		9						9	9	9	9	9	9
Recent Peri-urban	26 viviendas	1202	Closed	9	9		9	9					9			9	9	9			9		9						9		9						9	9	9	9	9	9
Recent Peri-urban	26 viviendas	1203	Occupied	0	9		9	9					9			0	9	9			9		9						9		9						9	9	9	9	9	9
Recent Peri-urban	26 viviendas	1204	Closed	9	9		9	9					9			9	9	9			9		9						9		9						9	9	9	9	9	9
Recent Peri-urban	26 viviendas	1205	Occupied	0	9		9	9					9			0	9	9			9		9						9		9						9	9	9	9	9	9
Recent Peri-urban	26 viviendas	1206	Occupied	0	9		9	9					9			0	9	9			9		9						9		9						9	9	9	9	9	9
Recent Peri-urban	26 viviendas	1207	Occupied	0	9		9	9					9			0	9	9			9		9						9		9						9	9	9	9	9	9
Recent Peri-urban	26 viviendas	1208	Occupied	0	9		9	9					9			0	9	9			9		9						9		9						9	9	9	9	9	9
Recent Peri-urban	26 viviendas	1209	Occupied	0	9		9	9					9			0	9	9			9		9						9		9						9	9	9	9	9	9
Recent Peri-urban	26 viviendas	1210	Closed	9	9		9	9					9			9	9	9			9		9						9		9						9	9	9	9	9	9
Recent Peri-urban	26 viviendas	1211	Closed	9	9		9	9					9			9	9	9			9		9						9		9						9	9	9	9	9	9
Recent Peri-urban	26 viviendas	1212	Closed	9	9		9	9					9			9	9	9			9		9						9		9						9	9	9	9	9	9
Recent Peri-urban	26 viviendas	1213	Occupied	0	9		9	9					9			0	9	9			9		9						9		9						9	9	9	9	9	9
Recent Peri-urban	26 viviendas	1214	Occupied	0	9		9	9					9			0	9	9			9		9						9		9						9	9	9	9	9	9
Recent Peri-urban	26 viviendas	1215	Closed	9	9		9	9					9			9	9	9			9		9						9		9						9	9	9	9	9	9
Recent Peri-urban	26 viviendas	1216	Occupied	0	9		9	9					9			0	9	9			9		9						9		9						9	9	9	9	9	9
Recent Peri-urban	26 viviendas	1217	Occupied	0	9		9	9					9			0	9	9			9		9						9		9						9	9	9	9	9	9
Recent Peri-urban	26 viviendas	1218	Closed	9	9		9	9					9			9	9	9			9		9						9		9						9	9	9	9	9	9
Recent Peri-urban	26 viviendas	1219	Occupied	0	9		9	9					9			0	9	9			9		9						9		9						9	9	9	9	9	9
Recent Peri-urban	26 viviendas	1220	Closed	9	9		9	9					9			9	9	9			9		9						9		9						9	9	9	9	9	9
Recent Peri-urban	26 viviendas	1221	Closed	9	9		9	9					9			9	9	9			9		9						9		9						9	9	9	9	9	9
Recent Peri-urban	26 viviendas	1222	Occupied	0	9		9	9					9			0	9	9			9		9						9		9						9	9	9	9	9	9
Recent Peri-urban	26 viviendas	1223	Occupied	0	9		9	9					9			0	9	9			9		9						9		9						9	9	9	9	9	9
Recent Peri-urban	26 viviendas	1224	Occupied	0	9		9	9					9			0	9	9			9		9						9		9						9	9	9	9	9	9
Recent Peri-urban	26 viviendas	1225	Closed	9	9		9	9					9			9	9	9			9		9						9		9						9	9	9	9	9	9
Recent Peri-urban	26 viviendas	1226	Occupied	0	9		9	9					9			0	9	9			9		9						9		9						9	9	9	9	9	9
Recent Peri-urban	26 viviendas	1227	Occupied	0	9		9	9					9			0	9	9			9		9						9		9						9	9	9	9	9	9
Recent Peri-urban	26 viviendas	1228	Closed	9	9		9	9					9			9	9	9			9		9						9		9						9	9	9	9	9	9
Recent Peri-urban	40 viviendas	1229	Occupied	0	9		9	9					9			0	9	9			9		9						9		9						9	9	9	9	9	9
Recent Peri-urban	40 viviendas	1230	Occupied	0	9		9	9					9			0	9	9			9		9						9		9						9	9	9	9	9	9
Recent Peri-urban	40 viviendas	1231	Closed	9	9		9	9					9			9	9	9			9		9						9		9						9	9	9	9	9	9
Recent Peri-urban	40 viviendas	1232	Closed	9	9		9	9					9			9	9	9			9		9						9		9						9	9	9	9	9	9
Recent Peri-urban	40 viviendas	1233	Occupied	0	9		9	9					9			0	9	9			9		9						9		9						9	9	9	9	9	9
Recent Peri-urban	40 viviendas	1234	Occupied	0	9		9	9					9			0	9	9			9		9						9		9						9	9	9	9	9	9
Recent Peri-urban	40 viviendas	1235	Closed	9	9		9	9					9			9	9	9			9		9						9		9						9	9	9	9	9	9
Recent Peri-urban	40 viviendas	1236	Occupied	0	9		9	9					9			0	9	9			9		9						9		9						9	9	9	9	9	9
Recent Peri-urban	40 viviendas	1237	Closed	9	9		9	9					9			9	9	9			9		9						9		9						9	9	9	9	9	9
Recent Peri-urban	40 viviendas	1238	Refused	9	9		9	9					9			9	9	9			9		9						9		9						9	9	9	9	9	9
Recent Peri-urban	40 viviendas	1239	Occupied	0	9		9	9					9			0	9	9			9		9						9		9						9	9	9	9	9	9
Recent Peri-urban	40 viviendas	1240	Occupied	0	9		9	9					9			0	9	9			9		9						9		9						9	9	9	9	9	9
Recent Peri-urban	40 viviendas	1241	Closed	9	9		9	9					9			9	9	9			9		9						9		9						9	9	9	9	9	9
Recent Peri-urban	40 viviendas	1242	Occupied	0	9		9	9					9			0	9	9			9		9						9		9						9	9	9	9	9	9
Recent Peri-urban	40 viviendas	1243	Closed	9	9		9	9					9			9	9	9			9		9						9		9						9	9	9	9	9	9
Recent Peri-urban	40 viviendas	1244	Closed	9	9		9	9					9			9	9	9			9		9						9		9						9	9	9	9	9	9
Recent Peri-urban	40 viviendas	1245	Occupied	0	9		9	9					9			0	9	9			9		9						9		9						9	9	9	9	9	9
Recent Peri-urban	40 viviendas	1246	Occupied	0	9		9	9					9			0	9	9			9		9						9		9						9	9	9	9	9	9
Recent Peri-urban	40 viviendas	1247	Occupied	0	9		9	9					9			0	9	9			9		9						9		9						9	9	9	9	9	9
Recent Peri-urban	40 viviendas	1248	Closed	9	9		9	9					9			9	9	9			9		9						9		9						9	9	9	9	9	9
Recent Peri-urban	40 viviendas	1249	Occupied	0	9		9	9					9			0	9	9			9		9						9		9						9	9	9	9	9	9
Recent Peri-urban	40 viviendas	1250	Closed	9	9		9	9					9			9	9	9			9		9						9		9						9	9	9	9	9	9
Recent Peri-urban	40 viviendas	1251	Closed	9	9		9	9					9			9	9	9			9		9						9		9						9	9	9	9	9	9
Recent Peri-urban	40 viviendas	1252	Closed	9	9		9	9					9			9	9	9			9		9						9		9						9	9	9	9	9	9
Recent Peri-urban	40 viviendas	1253	Closed	9	9		9	9					9			9	9	9			9		9						9		9						9	9	9	9	9	9
Recent Peri-urban	40 viviendas	1254	Occupied	0	9		9	9					9			0	9	9			9		9						9		9						9	9	9	9	9	9
Recent Peri-urban	40 viviendas	1255	Occupied	0	9		9	9					9			0	9	9			9		9						9		9						9	9	9	9	9	9
Recent Peri-urban	20 viviendas	1256	Occupied	0	9		9	9					9			0	9	9			9		9						9		9						9	9	9	9	9	9
Recent Peri-urban	20 viviendas	1257	Closed	9	9		9	9					9			9	9	9			9		9						9		9						9	9	9	9	9	9
Recent Peri-urban	20 viviendas	1258	Occupied	0	9		9	9					9			9	9	9			9		9						9		9						9	9	9	9	9	9
Recent Peri-urban	20 viviendas	1259	Closed	9	9		9	9					9			9	9	9			9		9						9		9						9	9	9	9	9	9
Recent Peri-urban	20 viviendas	1260	Occupied	0	9		9	9					9			0	9	9			9		9						9		9						9	9	9	9	9	9
Recent Peri-urban	20 viviendas	1261	Occupied	0	9		9	9					9			0	9	9			9		9						9		9						9	9	9	9	9	9
Recent Peri-urban	20 viviendas	1262	Closed	9	9		9	9					9			9	9	9			9		9						9		9						9	9	9	9	9	9
Recent Peri-urban	20 viviendas	1263	Closed	9	9		9	9					9			9	9	9			9		9						9		9						9	9	9	9	9	9
Recent Peri-urban	20 viviendas	1264	Closed	9	9		9	9					9			9	9	9			9		9						9		9						9	9	9	9	9	9
Recent Peri-urban	20 viviendas	1265	Closed	9	9		9	9					9			9	9	9			9		9						9		9						9	9	9	9	9	9
Recent Peri-urban	20 viviendas	1266	Closed	9	9		9	9					9			9	9	9			9		9						9		9						9	9	9	9	9	9
Recent Peri-urban	20 viviendas	1267	Occupied	0	9		9	9					9			0	9	9			9		9						9		9						9	9	9	9	9	9
Recent Peri-urban	20 viviendas	1268	Occupied	0	9		9	9					9			0	9	9			9		9						9		9						9	9	9	9	9	9
Recent Peri-urban	20 viviendas	1269	Occupied	0	9		9	9					9			0	9	9			9		9						9		9						9	9	9	9	9	9
Recent Peri-urban	20 viviendas	1270	Occupied	0	9		9	9					9			0	9	9			9		9						9		9						9	9	9	9	9	9
Recent Peri-urban	20 viviendas	1271	Closed	9	9		9	9					9			9	9	9			9		9						9		9						9	9	9	9	9	9
Recent Peri-urban	20 viviendas	1272	Closed	9	9		9	9					9			9	9	9			9		9						9		9						9	9	9	9	9	9
Established Peri-urban	Santa Catalina	1273	Occupied	0	9		9	9					9			0	9	9			9		9						9		9						9	9	9	9	9	9
Established Peri-urban	Santa Catalina	1274	Refused	9	9		9	9					9			0	9	9			9		9						9		9						9	9	9	9	9	9
Established Peri-urban	Santa Catalina	1275	Occupied	0	9		9	9					9			0	9	9			9		9						9		9						9	9	9	9	9	9
Established Peri-urban	Santa Catalina	1276	Closed	9	9		9	9					9			9	9	9			9		9						9		9						9	9	9	9	9	9
Established Peri-urban	Santa Catalina	1277	Closed	9	9		9	9					9			9	9	9			9		9						9		9						9	9	9	9	9	9
Established Peri-urban	Santa Catalina	1278	Closed	9	9		9	9					9			9	9	9			9		9						9		9						9	9	9	9	9	9
Established Peri-urban	Santa Catalina	1279	Occupied	0	9		9	9					9			0	9	9			9		9						9		9						9	9	9	9	9	9
Established Peri-urban	Santa Catalina	1280	Closed	9	9		9	9					9			9	9	9			9		9						9		9						9	9	9	9	9	9
Established Peri-urban	Santa Catalina	1281	Closed	9	9		9	9					9			0	9	9			9		9						9		9						9	9	9	9	9	9
Established Peri-urban	Santa Catalina	1282	Closed	9	9		9	9					9			9	9	9			9		9						9		9						9	9	9	9	9	9
Established Peri-urban	Santa Catalina	1283	Closed	9	9		9	9					9			9	9	9			9		9						9		9						9	9	9	9	9	9
Established Peri-urban	Santa Catalina	1284	Closed	9	9		9	9					9			9	9	9			9		9						9		9						9	9	9	9	9	9
Established Peri-urban	Santa Catalina	1285	Occupied	0	9		9	9					9			0	9	9			9		9						9		9						9	9	9	9	9	9
Established Peri-urban	Santa Catalina	1286	Refused	9	9		9	9					9			0	9	9			9		9						9		9						9	9	9	9	9	9
Established Peri-urban	Santa Catalina	1287	Refused	9	9		9	9					9			0	9	9			9		9						9		9						9	9	9	9	9	9
Established Peri-urban	Santa Catalina	1288	Refused	9	9		9	9					9			9	9	9			9		9						9		9						9	9	9	9	9	9
Established Peri-urban	Santa Catalina	1289	Refused	9	9		9	9					9			0	9	9			9		9						9		9						9	9	9	9	9	9
Established Peri-urban	Santa Catalina	1290	Occupied	0	9		9	9					9			0	9	9			9		9						9		9						9	9	9	9	9	9
Established Peri-urban	Santa Catalina	1291	Refused	9	9		9	9					9			9	9	9			9		9						9		9						9	9	9	9	9	9
Established Peri-urban	Santa Catalina	1292	Refused	9	9		9	9					9			9	9	9			9		9						9		9						9	9	9	9	9	9
Established Peri-urban	Santa Catalina	1293	Refused	9	9		9	9					9			9	9	9			9		9						9		9						9	9	9	9	9	9
Established Peri-urban	Santa Catalina	1294	Closed	9	9		9	9					9			9	9	9			9		9						9		9						9	9	9	9	9	9
Established Peri-urban	Santa Catalina	1295	Closed	9	9		9	9					9			9	9	9			9		9						9		9						9	9	9	9	9	9
Established Peri-urban	Santa Catalina	1296	Closed	9	9		9	9					9			9	9	9			9		9						9		9						9	9	9	9	9	9
Established Peri-urban	Santa Catalina	1297	Occupied	0	9		9	9					9			0	9	9			9		9						9		9						9	9	9	9	9	9
Established Peri-urban	Santa Catalina	1298	Closed	9	9		9	9					9			0	9	9			9		9						9		9						9	9	9	9	9	9
Established Peri-urban	Santa Catalina	1299	Occupied	0	9		9	9					9			0	9	9			9		9						9		9						9	9	9	9	9	9
Urban		1300	Occupied	0	9		9	9					9			0	9	9			9		9						9		9						9	9	9	9	9	9
Urban		1301	Occupied	0	9		9	9					9			0	9	9			9		9						9		9						9	9	9	9	9	9
Urban		1302	Closed	9	9		9	9					9			9	9	9			9		9						9		9						9	9	9	9	9	9
Urban		1303	Closed	9	9		9	9					9			9	9	9			9		9						9		9						9	9	9	9	9	9
Urban		1304	Occupied	0	9		9	9					9			0	9	9			9		9						9		9						9	9	9	9	9	9
Urban		1305	Occupied	0	9		9	9					9			0	9	9			9		9						9		9						9	9	9	9	9	9
Urban		1306	Occupied	0	9		9	9					9			0	9	9			9		9						9		9						9	9	9	9	9	9
Urban		1307	Occupied	0	9		9	9					9			0	9	9			9		9						9		9						9	9	9	9	9	9
Urban		1308	Occupied	0	9		9	9					9			0	9	9			9		9						9		9						9	9	9	9	9	9
Urban		1309	Occupied	0	9		9	9					9			0	9	9			9		9						9		9						9	9	9	9	9	9
Urban		1310	Occupied	0	9		9	9					9			0	9	9			9		9						9		9						9	9	9	9	9	9
Urban		1311	Occupied	0	9		9	9					9			0	9	9			9		9						9		9						9	9	9	9	9	9
Urban		1312	Closed	9	9		9	9					9			9	9	9			9		9						9		9						9	9	9	9	9	9
Urban		1313	Closed	9	9		9	9					9			9	9	9			9		9						9		9						9	9	9	9	9	9
Urban		1314	Occupied	0	9		9	9					9			0	9	9			9		9						9		9						9	9	9	9	9	9
Urban		1315	Closed	9	9		9	9					9			9	9	9			9		9						9		9						9	9	9	9	9	9
Urban		1316	Occupied	0	9		9	9					9			0	9	9			9		9						9		9						9	9	9	9	9	9
Urban		1317	Closed	9	9		9	9					9			9	9	9			9		9						9		9						9	9	9	9	9	9
Urban		1318	Occupied	0	9		9	9					9			0	9	9			9		9						9		9						9	9	9	9	9	9
Urban		1319	Occupied	0	9		9	9					9			0	9	9			9		9						9		9						9	9	9	9	9	9
Urban		1320	Closed	9	9		9	9					9			9	9	9			9		9						9		9						9	9	9	9	9	9
Urban		1321	Closed	9	9		9	9					9			9	9	9			9		9						9		9						9	9	9	9	9	9
Urban		1322	Occupied	0	9		9	9					9			0	9	9			9		9						9		9						9	9	9	9	9	9
Urban		1323	Closed	9	9		9	9					9			9	9	9			9		9						9		9						9	9	9	9	9	9
Urban		1324	Closed	9	9		9	9					9			9	9	9			9		9						9		9						9	9	9	9	9	9
Urban		1325	Closed	9	9		9	9					9			9	9	9			9		9						9		9						9	9	9	9	9	9
Urban		1326	Occupied	0	9		9	9					9			0	9	9			9		9						9		9						9	9	9	9	9	9
Urban		1327	Closed	9	9		9	9					9			9	9	9			9		9						9		9						9	9	9	9	9	9
Urban		1328	Occupied	0	9		9	9					9			0	9	9			9		9						9		9						9	9	9	9	9	9
Urban		1329	Closed	9	9		9	9					9			9	9	9			9		9						9		9						9	9	9	9	9	9
Urban		1330	Closed	9	9		9	9					9			9	9	9			9		9						9		9						9	9	9	9	9	9
Urban		1331	Closed	9	9		9	9					9			9	9	9			9		9						9		9						9	9	9	9	9	9
Urban		1332	Closed	9	9		9	9					9			9	9	9			9		9						9		9						9	9	9	9	9	9
Urban		1333	Occupied	0	9		9	9					9			0	9	9			9		9						9		9						9	9	9	9	9	9
Urban		1334	Occupied	0	9		9	9					9			0	9	9			9		9						9		9						9	9	9	9	9	9
Urban		1335	Closed	9	9		9	9					9			9	9	9			9		9						9		9						9	9	9	9	9	9
Urban		1336	Closed	9	9		9	9					9			9	9	9			9		9						9		9						9	9	9	9	9	9
Urban		1337	Occupied	0	9		9	9					9			0	9	9			9		9						9		9						9	9	9	9	9	9
Urban		1338	Occupied	0	9		9	9					9			0	9	9			9		9						9		9						9	9	9	9	9	9
Urban		1339	Occupied	0	9		9	9					9			0	9	9			9		9						9		9						9	9	9	9	9	9
Urban		1340	Closed	9	9		9	9					9			9	9	9			9		9						9		9						9	9	9	9	9	9
Urban		1341	Closed	9	9		9	9					9			9	9	9			9		9						9		9						9	9	9	9	9	9
Urban		1342	Occupied	0	9		9	9					9			0	9	9			9		9						9		9						9	9	9	9	9	9
Urban		1343	Closed	9	9		9	9					9			9	9	9			9		9						9		9						9	9	9	9	9	9
Urban		1344	Occupied	0	9		9	9					9			0	9	9			9		9						9		9						9	9	9	9	9	9
Urban		1345	Occupied	0	9		9	9					9			0	9	9			9		9						9		9						9	9	9	9	9	9
Urban		1346	Occupied	0	9		9	9					9			0	9	9			9		9						9		9						9	9	9	9	9	9
Urban		1347	Occupied	0	9		9	9					9			0	9	9			9		9						9		9						9	9	9	9	9	9
Urban		1348	Occupied	0	9		9	9					9			0	9	9			9		9						9		9						9	9	9	9	9	9
Urban		1349	Refused	9	9		9	9					9			0	9	9			9		9						9		9						9	9	9	9	9	9
Urban		1350	Occupied	0	9		9	9					9			0	9	9			9		9						9		9						9	9	9	9	9	9
Urban		1351	Occupied	0	9		9	9					9			0	9	9			9		9						9		9						9	9	9	9	9	9
Urban		1352	Occupied	0	9		9	9					9			0	9	9			9		9						9		9						9	9	9	9	9	9
Urban		1353	Occupied	0	9		9	9					9			0	9	9			9		9						9		9						9	9	9	9	9	9
Urban		1354	Occupied	0	9		9	9					9			0	9	9			9		9						9		9						9	9	9	9	9	9
Urban		1355	Closed	9	9		9	9					9			9	9	9			9		9						9		9						9	9	9	9	9	9
Urban		1356	Occupied	0	9		9	9					9			0	9	9			9		9						9		9						9	9	9	9	9	9
Urban		1357	Occupied	0	9		9	9					9			0	9	9			9		9						9		9						9	9	9	9	9	9
Urban		1358	Occupied	0	9		9	9					9			0	9	9			9		9						9		9						9	9	9	9	9	9
Urban		1359	Closed	9	9		9	9					9			9	9	9			9		9						9		9						9	9	9	9	9	9
Urban		1360	Occupied	0	9		9	9					9			0	9	9			9		9						9		9						9	9	9	9	9	9
Urban		1361	Occupied	0	9		9	9					9			0	9	9			9		9						9		9						9	9	9	9	9	9
Urban		1362	Closed	9	9		9	9					9			9	9	9			9		9						9		9						9	9	9	9	9	9
Urban		1363	Closed	9	9		9	9					9			9	9	9			9		9						9		9						9	9	9	9	9	9
Urban		1364	Occupied	0	9		9	9					9			0	9	9			9		9						9		9						9	9	9	9	9	9
Urban		1365	Closed	9	9		9	9					9			9	9	9			9		9						9		9						9	9	9	9	9	9
Urban		1366	Occupied	0	9		9	9					9			0	9	9			9		9						9		9						9	9	9	9	9	9
Urban		1367	Closed	9	9		9	9					9			9	9	9			9		9						9		9						9	9	9	9	9	9
Urban		1368	Closed	9	9		9	9					9			9	9	9			9		9						9		9						9	9	9	9	9	9
Urban		1369	Closed	9	9		9	9					9			9	9	9			9		9						9		9						9	9	9	9	9	9
Urban		1370	Closed	9	9		9	9					9			9	9	9			9		9						9		9						9	9	9	9	9	9
Urban		1371	Closed	9	9		9	9					9			9	9	9			9		9						9		9						9	9	9	9	9	9
Urban		1372	Closed	9	9		9	9					9			9	9	9			9		9						9		9						9	9	9	9	9	9
Urban		1373	Occupied	0	9		9	9					9			0	9	9			9		9						9		9						9	9	9	9	9	9
Urban		1374	Closed	9	9		9	9					9			9	9	9			9		9						9		9						9	9	9	9	9	9
Urban		1375	Closed	9	9		9	9					9			9	9	9			9		9						9		9						9	9	9	9	9	9
Urban		1376	Closed	9	9		9	9					9			9	9	9			9		9						9		9						9	9	9	9	9	9
Urban		1377	Occupied	0	9		9	9					9			0	9	9			9		9						9		9						9	9	9	9	9	9
Urban		1378	Closed	9	9		9	9					9			9	9	9			9		9						9		9						9	9	9	9	9	9
Urban		1379	Occupied	0	9		9	9					9			0	9	9			9		9						9		9						9	9	9	9	9	9
Urban		1380	Occupied	0	9		9	9					9			0	9	9			9		9						9		9						9	9	9	9	9	9
Urban		1381	Closed	9	9		9	9					9			9	9	9			9		9						9		9						9	9	9	9	9	9
Urban		1382	Occupied	0	9		9	9					9			0	9	9			9		9						9		9						9	9	9	9	9	9
Urban		1383	Closed	9	9		9	9					9			9	9	9			9		9						9		9						9	9	9	9	9	9
Urban		1384	Occupied	0	9		9	9					9			0	9	9			9		9						9		9						9	9	9	9	9	9
Urban		1385	Closed	9	9		9	9					9			9	9	9			9		9						9		9						9	9	9	9	9	9
Urban		1386	Closed	9	9		9	9					9			9	9	9			9		9						9		9						9	9	9	9	9	9
Urban		1387	Closed	9	9		9	9					9			9	9	9			9		9						9		9						9	9	9	9	9	9
Urban		1388	Closed	9	9		9	9					9			9	9	9			9		9						9		9						9	9	9	9	9	9
Urban		1389	Occupied	0	9		9	9					9			0	9	9			9		9						9		9						9	9	9	9	9	9
Urban		1390	Closed	9	9		9	9					9			9	9	9			9		9						9		9						9	9	9	9	9	9
Urban		1391	Occupied	0	9		9	9					9			0	9	9			9		9						9		9						9	9	9	9	9	9
Urban		1392	Occupied	0	9		9	9					9			0	9	9			9		9						9		9						9	9	9	9	9	9
Urban		1393	Occupied	0	9		9	9					9			0	9	9			9		9						9		9						9	9	9	9	9	9
Urban		1394	Occupied	0	9		9	9					9			0	9	9			9		9						9		9						9	9	9	9	9	9
Urban		1395	Refused	9	9		9	9					9			1	9	9			9		9						9		9						9	9	9	9	9	9
Urban		1396	Occupied	0	9		9	9					9			0	9	9			9		9						9		9						9	9	9	9	9	9
Urban		1397	Occupied	0	9		9	9					9			0	9	9			9		9						9		9						9	9	9	9	9	9
Urban		1398	Closed	9	9		9	9					9			9	9	9			9		9						9		9						9	9	9	9	9	9
Urban		1399	Occupied	0	9		9	9					9			0	9	9			9		9						9		9						9	9	9	9	9	9
Urban		1400	Occupied	0	9		9	9					9			0	9	9			9		9						9		9						9	9	9	9	9	9
Urban		1401	Closed	9	9		9	9					9			9	9	9			9		9						9		9						9	9	9	9	9	9
Urban		1402	Closed	9	9		9	9					9			9	9	9			9		9						9		9						9	9	9	9	9	9
Urban		1403	Closed	9	9		9	9					9			9	9	9			9		9						9		9						9	9	9	9	9	9
Urban		1404	Occupied	0	9		9	9					9			0	9	9			9		9						9		9						9	9	9	9	9	9
Urban		1405	Occupied	0	9		9	9					9			0	9	9			9		9						9		9						9	9	9	9	9	9
Urban		1406	Occupied	0	9		9	9					9			0	9	9			9		9						9		9						9	9	9	9	9	9
Urban		1407	Occupied	0	9		9	9					9			0	9	9			9		9						9		9						9	9	9	9	9	9
Urban		1408	Occupied	0	9		9	9					9			0	9	9			9		9						9		9						9	9	9	9	9	9
Urban		1409	Occupied	0	9		9	9					9			0	9	9			9		9						9		9						9	9	9	9	9	9
Urban		1410	Closed	9	9		9	9					9			9	9	9			9		9						9		9						9	9	9	9	9	9
Urban		1411	Occupied	0	9		9	9					9			0	9	9			9		9						9		9						9	9	9	9	9	9
Urban		1412	Closed	9	9		9	9					9			9	9	9			9		9						9		9						9	9	9	9	9	9
Urban		1413	Occupied	0	9		9	9					9			0	9	9			9		9						9		9						9	9	9	9	9	9
Urban		1414	Closed	9	9		9	9					9			9	9	9			9		9						9		9						9	9	9	9	9	9
Urban		1415	Closed	9	9		9	9					9			9	9	9			9		9						9		9						9	9	9	9	9	9
Urban		1416	Occupied	0	9		9	9					9			0	9	9			9		9						9		9						9	9	9	9	9	9
Urban		1417	Closed	9	9		9	9					9			9	9	9			9		9						9		9						9	9	9	9	9	9
Urban		1418	Occupied	0	9		9	9					9			0	9	9			9		9						9		9						9	9	9	9	9	9
Urban		1419	Closed	9	9		9	9					9			9	9	9			9		9						9		9						9	9	9	9	9	9
Urban		1420	Occupied	0	9		9	9					9			0	9	9			9		9						9		9						9	9	9	9	9	9
Urban		1421	Occupied	0	9		9	9					9			0	9	9			9		9						9		9						9	9	9	9	9	9
Urban		1422	Occupied	0	9		9	9					9			0	9	9			9		9						9		9						9	9	9	9	9	9
Urban		1423	Closed	9	9		9	9					9			9	9	9			9		9						9		9						9	9	9	9	9	9
Urban		1424	Closed	9	9		9	9					9			9	9	9			9		9						9		9						9	9	9	9	9	9
Urban		1425	Closed	9	9		9	9					9			9	9	9			9		9						9		9						9	9	9	9	9	9
Urban		1426	Closed	9	9		9	9					9			9	9	9			9		9						9		9						9	9	9	9	9	9
Urban		1427	Closed	9	9		9	9					9			9	9	9			9		9						9		9						9	9	9	9	9	9
Urban		1428	Occupied	0	9		9	9					9			0	9	9			9		9						9		9						9	9	9	9	9	9
Urban		1429	Closed	9	9		9	9					9			9	9	9			9		9						9		9						9	9	9	9	9	9
Urban		1430	Closed	9	9		9	9					9			9	9	9			9		9						9		9						9	9	9	9	9	9
Urban		1431	Closed	9	9		9	9					9			9	9	9			9		9						9		9						9	9	9	9	9	9
Urban		1432	Closed	9	9		9	9					9			9	9	9			9		9						9		9						9	9	9	9	9	9
Urban		1433	Closed	9	9		9	9					9			9	9	9			9		9						9		9						9	9	9	9	9	9
Urban		1434	Closed	9	9		9	9					9			9	9	9			9		9						9		9						9	9	9	9	9	9
Urban		1435	Closed	9	9		9	9					9			9	9	9			9		9						9		9						9	9	9	9	9	9
Urban		1436	Closed	9	9		9	9					9			9	9	9			9		9						9		9						9	9	9	9	9	9
Urban		1437	Occupied	0	9		9	9					9			0	9	9			9		9						9		9						9	9	9	9	9	9
Urban		1438	Occupied	0	9		9	9					9			0	9	9			9		9						9		9						9	9	9	9	9	9
Urban		1439	Closed	9	9		9	9					9			9	9	9			9		9						9		9						9	9	9	9	9	9
Urban		1440	Closed	9	9		9	9					9			9	9	9			9		9						9		9						9	9	9	9	9	9
Urban		1441	Closed	9	9		9	9					9			9	9	9			9		9						9		9						9	9	9	9	9	9
Urban		1442	Closed	9	9		9	9					9			9	9	9			9		9						9		9						9	9	9	9	9	9
Urban		1443	Occupied	0	9		9	9					9			0	9	9			9		9						9		9						9	9	9	9	9	9
Urban		1444	Closed	9	9		9	9					9			9	9	9			9		9						9		9						9	9	9	9	9	9
Urban		1445	Closed	9	9		9	9					9			9	9	9			9		9						9		9						9	9	9	9	9	9
Urban		1446	Closed	9	9		9	9					9			9	9	9			9		9						9		9						9	9	9	9	9	9
Urban		1447	Occupied	0	9		9	9					9			0	9	9			9		9						9		9						9	9	9	9	9	9
Urban		1448	Refused	9	9		9	9					9			0	9	9			9		9						9		9						9	9	9	9	9	9
Urban		1449	Closed	9	9		9	9					9			9	9	9			9		9						9		9						9	9	9	9	9	9
Urban		1450	Occupied	0	9		9	9					9			0	9	9			9		9						9		9						9	9	9	9	9	9
Urban		1451	Closed	9	9		9	9					9			9	9	9			9		9						9		9						9	9	9	9	9	9
Urban		1452	Occupied	0	9		9	9					9			0	9	9			9		9						9		9						9	9	9	9	9	9
Urban		1453	Occupied	0	9		9	9					9			0	9	9			9		9						9		9						9	9	9	9	9	9
Urban		1454	Closed	9	9		9	9					9			9	9	9			9		9						9		9						9	9	9	9	9	9
Urban		1455	Occupied	0	9		9	9					9			0	9	9			9		9						9		9						9	9	9	9	9	9
Urban		1456	Closed	9	9		9	9					9			9	9	9			9		9						9		9						9	9	9	9	9	9
Urban		1457	Occupied	0	9		9	9					9			0	9	9			9		9						9		9						9	9	9	9	9	9
Urban		1458	Closed	9	9		9	9					9			9	9	9			9		9						9		9						9	9	9	9	9	9
Urban		1459	Refused	9	9		9	9					9			1	9	9			9		9						9		9						9	9	9	9	9	9
Urban		1460	Closed	9	9		9	9					9			9	9	9			9		9						9		9						9	9	9	9	9	9
Urban		1461	Occupied	0	9		9	9					9			0	9	9			9		9						9		9						9	9	9	9	9	9
Urban		1462	Closed	9	9		9	9					9			9	9	9			9		9						9		9						9	9	9	9	9	9
Urban		1463	Closed	9	9		9	9					9			9	9	9			9		9						9		9						9	9	9	9	9	9
Urban		1464	Closed	9	9		9	9					9			9	9	9			9		9						9		9						9	9	9	9	9	9
Urban		1465	Closed	9	9		9	9					9			9	9	9			9		9						9		9						9	9	9	9	9	9
Urban		1466	Occupied	0	9		9	9					9			0	9	9			9		9						9		9						9	9	9	9	9	9
Urban		1467	Occupied	0	9		9	9					9			0	9	9			9		9						9		9						9	9	9	9	9	9
Urban		1468	Occupied	0	9		9	9					9			0	9	9			9		9						9		9						9	9	9	9	9	9
Urban		1469	Closed	9	9		9	9					9			9	9	9			9		9						9		9						9	9	9	9	9	9
Urban		1470	Closed	9	9		9	9					9			9	9	9			9		9						9		9						9	9	9	9	9	9
Urban		1471	Occupied	0	9		9	9					9			0	9	9			9		9						9		9						9	9	9	9	9	9
Urban		1472	Occupied	0	9		9	9					9			0	9	9			9		9						9		9						9	9	9	9	9	9
Urban		1473	Closed	9	9		9	9					9			9	9	9			9		9						9		9						9	9	9	9	9	9
Urban		1474	Closed	9	9		9	9					9			9	9	9			9		9						9		9						9	9	9	9	9	9
Urban		1475	Closed	9	9		9	9					9			9	9	9			9		9						9		9						9	9	9	9	9	9
Urban		1476	Occupied	0	9		9	9					9			0	9	9			9		9						9		9						9	9	9	9	9	9
Urban		1477	Closed	9	9		9	9					9			9	9	9			9		9						9		9						9	9	9	9	9	9
Urban		1478	Occupied	0	9		9	9					9			0	9	9			9		9						9		9						9	9	9	9	9	9
Urban		1479	Occupied	0	9		9	9					9			0	9	9			9		9						9		9						9	9	9	9	9	9
Urban		1480	Closed	9	9		9	9					9			9	9	9			9		9						9		9						9	9	9	9	9	9
Urban		1481	Occupied	0	9		9	9					9			0	9	9			9		9						9		9						9	9	9	9	9	9
Urban		1482	Occupied	0	9		9	9					9			0	9	9			9		9						9		9						9	9	9	9	9	9
Urban		1483	Closed	9	9		9	9					9			9	9	9			9		9						9		9						9	9	9	9	9	9
Urban		1484	Closed	9	9		9	9					9			9	9	9			9		9						9		9						9	9	9	9	9	9
Urban		1485	Occupied	0	9		9	9					9			0	9	9			9		9						9		9						9	9	9	9	9	9
Urban		1486	Occupied	0	9		9	9					9			0	9	9			9		9						9		9						9	9	9	9	9	9
Urban		1487	Closed	9	9		9	9					9			9	9	9			9		9						9		9						9	9	9	9	9	9
Urban		1488	Occupied	0	9		9	9					9			0	9	9			9		9						9		9						9	9	9	9	9	9
Urban		1489	Occupied	0	9		9	9					9			0	9	9			9		9						9		9						9	9	9	9	9	9
Urban		1490	Occupied	0	9		9	9					9			0	9	9			9		9						9		9						9	9	9	9	9	9
Urban		1491	Occupied	0	9		9	9					9			0	9	9			9		9						9		9						9	9	9	9	9	9
Urban		1492	Occupied	0	9		9	9					9			0	9	9			9		9						9		9						9	9	9	9	9	9
Urban		1493	Occupied	0	9		9	9					9			0	9	9			9		9						9		9						9	9	9	9	9	9
Urban		1494	Closed	9	9		9	9					9			9	9	9			9		9						9		9						9	9	9	9	9	9
Urban		1495	Occupied	0	9		9	9					9			0	9	9			9		9						9		9						9	9	9	9	9	9
Urban		1496	Occupied	0	9		9	9					9			0	9	9			9		9						9		9						9	9	9	9	9	9
Urban		1497	Occupied	0	9		9	9					9			0	9	9			9		9						9		9						9	9	9	9	9	9
Urban		1498	Occupied	0	9		9	9					9			0	9	9			9		9						9		9						9	9	9	9	9	9
Urban		1499	Closed	9	9		9	9					9			9	9	9			9		9						9		9						9	9	9	9	9	9
Urban		1500	Occupied	0	9		9	9					9			0	9	9			9		9						9		9						9	9	9	9	9	9
Urban		1501	Occupied	0	9		9	9					9			0	9	9			9		9						9		9						9	9	9	9	9	9
Urban		1502	Occupied	0	9		9	9					9			0	9	9			9		9						9		9						9	9	9	9	9	9
Urban		1503	Occupied	0	9		9	9					9			0	9	9			9		9						9		9						9	9	9	9	9	9
Urban		1504	Occupied	0	9		9	9					9			0	9	9			9		9						9		9						9	9	9	9	9	9
Urban		1505	Closed	9	9		9	9					9			9	9	9			9		9						9		9						9	9	9	9	9	9
Urban		1506	Closed	9	9		9	9					9			9	9	9			9		9						9		9						9	9	9	9	9	9
Urban		1507	Occupied	0	9		9	9					9			0	9	9			9		9						9		9						9	9	9	9	9	9
Urban		1508	Closed	9	9		9	9					9			9	9	9			9		9						9		9						9	9	9	9	9	9
Urban		1509	Closed	9	9		9	9					9			9	9	9			9		9						9		9						9	9	9	9	9	9
Urban		1510	Occupied	0	9		9	9					9			0	9	9			9		9						9		9						9	9	9	9	9	9
Urban		1511	Occupied	0	9		9	9					9			0	9	9			9		9						9		9						9	9	9	9	9	9
Urban		1512	Occupied	0	9		9	9					9			0	9	9			9		9						9		9						9	9	9	9	9	9
Urban		1513	Occupied	0	9		9	9					9			0	9	9			9		9						9		9						9	9	9	9	9	9
Urban		1514	Occupied	0	9		9	9					9			0	9	9			9		9						9		9						9	9	9	9	9	9
Urban		1515	Occupied	0	9		9	9					9			0	9	9			9		9						9		9						9	9	9	9	9	9
Urban		1516	Occupied	0	9		9	9					9			0	9	9			9		9						9		9						9	9	9	9	9	9
Urban		1517	Occupied	0	9		9	9					9			0	9	9			9		9						9		9						9	9	9	9	9	9
Urban		1518	Occupied	0	9		9	9					9			0	9	9			9		9						9		9						9	9	9	9	9	9
Urban		1519	Occupied	0	9		9	9					9			0	9	9			9		9						9		9						9	9	9	9	9	9
Urban		1520	Occupied	0	9		9	9					9			0	9	9			9		9						9		9						9	9	9	9	9	9
Urban		1521	Occupied	0	9		9	9					9			0	9	9			9		9						9		9						9	9	9	9	9	9
Urban		1522	Occupied	0	9		9	9					9			0	9	9			9		9						9		9						9	9	9	9	9	9
Urban		1523	Occupied	0	9		9	9					9			0	9	9			9		9						9		9						9	9	9	9	9	9
Urban		1524	Occupied	0	9		9	9					9			0	9	9			9		9						9		9						9	9	9	9	9	9
Urban		1525	Occupied	0	9		9	9					9			0	9	9			9		9						9		9						9	9	9	9	9	9
Urban		1526	Occupied	0	9		9	9					9			0	9	9			9		9						9		9						9	9	9	9	9	9
Urban		1527	Occupied	0	9		9	9					9			0	9	9			9		9						9		9						9	9	9	9	9	9
Urban		1528	Occupied	0	9		9	9					9			0	9	9			9		9						9		9						9	9	9	9	9	9
Urban		1529	Occupied	0	9		9	9					9			0	9	9			9		9						9		9						9	9	9	9	9	9
Urban		1530	Closed	9	9		9	9					9			9	9	9			9		9						9		9						9	9	9	9	9	9
Urban		1531	Closed	9	9		9	9					9			9	9	9			9		9						9		9						9	9	9	9	9	9
Urban		1532	Occupied	0	9		9	9					9			0	9	9			9		9						9		9						9	9	9	9	9	9
Urban		1533	Closed	9	9		9	9					9			9	9	9			9		9						9		9						9	9	9	9	9	9
Urban		1534	Closed	9	9		9	9					9			9	9	9			9		9						9		9						9	9	9	9	9	9
Urban		1535	Occupied	0	9		9	9					9			0	9	9			9		9						9		9						9	9	9	9	9	9
Urban		1536	Occupied	0	9		9	9					9			0	9	9			9		9						9		9						9	9	9	9	9	9
Urban		1537	Closed	9	9		9	9					9			9	9	9			9		9						9		9						9	9	9	9	9	9
Urban		1538	Closed	9	9		9	9					9			9	9	9			9		9						9		9						9	9	9	9	9	9
Urban		1539	Occupied	0	9		9	9					9			0	9	9			9		9						9		9						9	9	9	9	9	9
Urban		1540	Occupied	0	9		9	9					9			0	9	9			9		9						9		9						9	9	9	9	9	9
Urban		1541	Occupied	0	9		9	9					9			0	9	9			9		9						9		9						9	9	9	9	9	9
Urban		1542	Occupied	0	9		9	9					9			0	9	9			9		9						9		9						9	9	9	9	9	9
Urban		1543	Closed	9	9		9	9					9			9	9	9			9		9						9		9						9	9	9	9	9	9
Urban		1544	Closed	9	9		9	9					9			9	9	9			9		9						9		9						9	9	9	9	9	9
Urban		1545	Occupied	0	9		9	9					9			0	9	9			9		9						9		9						9	9	9	9	9	9
Urban		1546	Closed	9	9		9	9					9			9	9	9			9		9						9		9						9	9	9	9	9	9
Urban		1547	Occupied	0	9		9	9					9			0	9	9			9		9						9		9						9	9	9	9	9	9
Urban		1548	Closed	9	9		9	9					9			9	9	9			9		9						9		9						9	9	9	9	9	9
Urban		1549	Closed	9	9		9	9					9			9	9	9			9		9						9		9						9	9	9	9	9	9
Urban		1550	Occupied	0	9		9	9					9			0	9	9			9		9						9		9						9	9	9	9	9	9
Urban		1551	Occupied	0	9		9	9					9			0	9	9			9		9						9		9						9	9	9	9	9	9
Urban		1552	Closed	9	9		9	9					9			9	9	9			9		9						9		9						9	9	1	9	9	9
Urban		1553	Occupied	0	9		9	9					9			0	9	9			9		9						9		9						9	9	2	9	9	9
Urban		1554	Occupied	0	9		9	9					9			0	9	9			9		9						9		9						9	9	9	9	9	9
Urban		1555	Occupied	0	9		9	9					9			0	9	9			9		9						9		9						9	9	9	9	9	9
Urban		1556	Occupied	0	9		9	9					9			0	9	9			9		9						9		9						9	9	9	9	9	9
Urban		1557	Closed	9	9		9	9					9			9	9	9			9		9						9		9						9	9	9	9	9	9
Urban		1558	Occupied	0	9		9	9					9			0	9	9			9		9						9		9						9	9	9	9	9	9
Urban		1559	Closed	9	9		9	9					9			9	9	9			9		9						9		9						9	9	9	9	9	9
Urban		1560	Occupied	0	9		9	9					9			0	9	9			9		9						9		9						9	9	9	9	9	9
Urban		1561	Occupied	0	9		9	9					9			0	9	9			9		9						9		9						9	9	9	9	9	9
Urban		1562	Occupied	0	9		9	9					9			0	9	9			9		9						9		9						9	9	9	9	9	9
Urban		1563	Occupied	0	9		9	9					9			0	9	9			9		9						9		9						9	9	9	9	9	9
Urban		1564	Occupied	0	9		9	9					9			0	9	9			9		9						9		9						9	9	9	9	9	9
Urban		1565	Closed	9	9		9	9					9			9	9	9			9		9						9		9						9	9	9	9	9	9
Urban		1566	Occupied	0	9		9	9					9			0	9	9			9		9						9		9						9	9	9	9	9	9
Urban		1567	Occupied	0	9		9	9					9			0	9	9			9		9						9		9						9	9	9	9	9	9
Urban		1568	Occupied	0	9		9	9					9			0	9	9			9		9						9		9						9	9	9	9	9	9
Urban		1569	Occupied	0	9		9	9					9			0	9	9			9		9						9		9						9	9	9	9	9	9
Urban		1570	Closed	9	9		9	9					9			9	9	9			9		9						9		9						9	9	9	9	9	9
Urban		1571	Closed	9	9		9	9					9			9	9	9			9		9						9		9						9	9	9	9	9	9
Urban		1572	Occupied	0	9		9	9					9			0	9	9			9		9						9		9						9	9	9	9	9	9
Urban		1573	Occupied	0	9		9	9					9			0	9	9			9		9						9		9						9	9	9	9	9	9
Urban		1574	Closed	9	9		9	9					9			9	9	9			9		9						9		9						9	9	9	9	9	9
Urban		1575	Occupied	0	9		9	9					9			0	9	9			9		9						9		9						9	9	9	9	9	9
Urban		1576	Occupied	0	9		9	9					9			0	9	9			9		9						9		9						9	9	9	9	9	9
Urban		1577	Occupied	0	9		9	9					9			0	9	9			9		9						9		9						9	9	9	9	9	9
Urban		1578	Occupied	0	9		9	9					9			0	9	9			9		9						9		9						9	9	9	9	9	9
Urban		1579	Closed	9	9		9	9					9			9	9	9			9		9						9		9						9	9	9	9	9	9
Urban		1580	Occupied	0	9		9	9					9			0	9	9			9		9						9		9						9	9	9	9	9	9
Urban		1581	Occupied	0	9		9	9					9			0	9	9			9		9						9		9						9	9	9	9	9	9
Urban		1582	Occupied	0	9		9	9					9			0	9	9			9		9						9		9						9	9	9	9	9	9
Urban		1583	Occupied	0	9		9	9					9			0	9	9			9		9						9		9						9	9	9	9	9	9
Urban		1584	Closed	9	9		9	9					9			9	9	9			9		9						9		9						9	9	9	9	9	9
Urban		1585	Occupied	0	9		9	9					9			0	9	9			9		9						9		9						9	9	9	9	9	9
Urban		1586	Occupied	0	9		9	9					9			0	9	9			9		9						9		9						9	9	9	9	9	9
Urban		1587	Closed	9	9		9	9					9			9	9	9			9		9						9		9						9	9	9	9	9	9
Urban		1588	Closed	9	9		9	9					9			9	9	9			9		9						9		9						9	9	9	9	9	9
Urban		1589	Occupied	0	9		9	9					9			0	9	9			9		9						9		9						9	9	9	9	9	9
Urban		1590	Occupied	0	9		9	9					9			0	9	9			9		9						9		9						9	9	9	9	9	9
Urban		1591	Occupied	0	9		9	9					9			0	9	9			9		9						9		9						9	9	9	9	9	9
Urban		1592	Occupied	0	9		9	9					9			0	9	9			9		9						9		9						9	9	9	9	9	9
Urban		1593	Refused	9	9		9	9					9			1	9	9			9		9						9		9						9	9	9	9	9	9
Urban		1594	Occupied	0	9		9	9					9			0	9	9			9		9						9		9						9	9	9	9	9	9
Urban		1595	Closed	9	9		9	9					9			9	9	9			9		9						9		9						9	9	9	9	9	9
Urban		1596	Occupied	0	9		9	9					9			0	9	9			9		9						9		9						9	9	9	9	9	9
Urban		1597	Closed	9	9		9	9					9			9	9	9			9		9						9		9						9	9	9	9	9	9
Urban		1598	Occupied	0	9		9	9					9			0	9	9			9		9						9		9						9	9	9	9	9	9
Urban		1599	Occupied	0	9		9	9					9			0	9	9			9		9						9		9						9	9	9	9	9	9
Urban		1600	Occupied	0	9		9	9					9			0	9	9			9		9						9		9						9	9	9	9	9	9
Urban		1601	Occupied	0	9		9	9					9			0	9	9			9		9						9		9						9	9	9	9	9	9
Urban		1602	Occupied	0	9		9	9					9			0	9	9			9		9						9		9						9	9	9	9	9	9
Urban		1603	Occupied	0	9		9	9					9			0	9	9			9		9						9		9						9	9	9	9	9	9
Urban		1604	Occupied	0	9		9	9					9			0	9	9			9		9						9		9						9	9	9	9	9	9
Urban		1605	Closed	9	9		9	9					9			9	9	9			9		9						9		9						9	9	9	9	9	9
Urban		1606	Closed	9	9		9	9					9			9	9	9			9		9						9		9						9	9	9	9	9	9
Urban		1607	Occupied	0	9		9	9					9			0	9	9			9		9						9		9						9	9	9	9	9	9
Urban		1608	Closed	9	9		9	9					9			9	9	9			9		9						9		9						9	9	9	9	9	9
Urban		1609	Closed	9	9		9	9					9			9	9	9			9		9						9		9						9	9	9	9	9	9
Urban		1610	Closed	9	9		9	9					9			9	9	9			9		9						9		9						9	9	9	9	9	9
Urban		1611	Occupied	0	9		9	9					9			0	9	9			9		9						9		9						9	9	9	9	9	9
Urban		1612	Occupied	0	9		9	9					9			0	9	9			9		9						9		9						9	9	9	9	9	9
Urban		1613	Occupied	0	9		9	9					9			0	9	9			9		9						9		9						9	9	9	9	9	9
Urban		1614	Occupied	0	9		9	9					9			0	9	9			9		9						9		9						9	9	9	9	9	9
Urban		1615	Occupied	0	9		9	9					9			0	9	9			9		9						9		9						9	9	9	9	9	9
Urban		1616	Closed	9	9		9	9					9			9	9	9			9		9						9		9						9	9	9	9	9	9
Urban		1617	Occupied	0	9		9	9					9			0	9	9			9		9						9		9						9	9	9	9	9	9
Urban		1618	Closed	9	9		9	9					9			9	9	9			9		9						9		9						9	9	9	9	9	9
Urban		1619	Closed	9	9		9	9					9			9	9	9			9		9						9		9						9	9	9	9	9	9
Urban		1620	Occupied	0	9		9	9					9			0	9	9			9		9						9		9						9	9	9	9	9	9
Urban		1621	Occupied	0	9		9	9					9			0	9	9			9		9						9		9						9	9	9	9	9	9
Urban		1622	Closed	9	9		9	9					9			9	9	9			9		9						9		9						9	9	9	9	9	9
Urban		1623	Closed	9	9		9	9					9			9	9	9			9		9						9		9						9	9	9	9	9	9
Urban		1624	Occupied	0	9		9	9					9			0	9	9			9		9						9		9						9	9	9	9	9	9
Urban		1625	Occupied	0	9		9	9					9			0	9	9			9		9						9		9						9	9	9	9	9	9
Urban		1626	Closed	9	9		9	9					9			9	9	9			9		9						9		9						9	9	9	9	9	9
Urban		1627	Occupied	0	9		9	9					9			0	9	9			9		9						9		9						9	9	9	9	9	9
Urban		1628	Occupied	0	9		9	9					9			0	9	9			9		9						9		9						9	9	9	9	9	9
Urban		1629	Closed	9	9		9	9					9			9	9	9			9		9						9		9						9	9	9	9	9	9
Urban		1630	Occupied	0	9		9	9					9			0	9	9			9		9						9		9						9	9	9	9	9	9
Urban		1631	Occupied	0	9		9	9					9			0	9	9			9		9						9		9						9	9	9	9	9	9
Urban		1632	Occupied	0	9		9	9					9			0	9	9			9		9						9		9						9	9	9	9	9	9
Urban		1633	Closed	9	9		9	9					9			9	9	9			9		9						9		9						9	9	9	9	9	9
Urban		1634	Occupied	0	9		9	9					9			0	9	9			9		9						9		9						9	9	9	9	9	9
Urban		1635	Closed	9	9		9	9					9			9	9	9			9		9						9		9						9	9	9	9	9	9
Urban		1636	Closed	9	9		9	9					9			9	9	9			9		9						9		9						9	9	9	9	9	9
Urban		1637	Closed	9	9		9	9					9			9	9	9			9		9						9		9						9	9	9	9	9	9
Urban		1638	Closed	9	9		9	9					9			9	9	9			9		9						9		9						9	9	9	9	9	9
Urban		1639	Occupied	0	9		9	9					9			0	9	9			9		9						9		9						9	9	9	9	9	9
Urban		1640	Occupied	0	9		9	9					9			0	9	9			9		9						9		9						9	9	9	9	9	9
Urban		1641	Occupied	0	9		9	9					9			0	9	9			9		9						9		9						9	9	9	9	9	9
Urban		1642	Occupied	0	9		9	9					9			0	9	9			9		9						9		9						9	9	9	9	9	9
Urban		1643	Closed	9	9		9	9					9			9	9	9			9		9						9		9						9	9	9	9	9	9
Urban		1644	Occupied	0	9		9	9					9			0	9	9			9		9						9		9						9	9	9	9	9	9
Urban		1645	Occupied	0	9		9	9					9			0	9	9			9		9						9		9						9	9	9	9	9	9
Urban		1646	Occupied	0	9		9	9					9			0	9	9			9		9						9		9						9	9	9	9	9	9
Urban		1647	Occupied	0	9		9	9					9			0	9	9			9		9						9		9						9	9	9	9	9	9
Urban		1648	Occupied	0	9		9	9					9			0	9	9			9		9						9		9						9	9	9	9	9	9
Urban		1649	Closed	9	9		9	9					9			9	9	9			9		9						9		9						9	9	9	9	9	9
Urban		1650	Refused	9	9		9	9					9			0	9	9			9		9						9		9						9	9	3	3	0	1
Urban		1651	Occupied	0	9		9	9					9			0	9	9			9		9						9		9						9	9	9	9	9	9
Urban		1652	Occupied	0	9		9	9					9			0	9	9			9		9						9		9						9	9	9	9	9	9
Urban		1653	Occupied	0	9		9	9					9			0	9	9			9		9						9		9						9	9	9	9	9	9
Urban		1654	Occupied	0	9		9	9					9			0	9	9			9		9						9		9						9	9	9	9	9	9
Urban		1655	Occupied	0	9		9	9					9			0	9	9			9		9						9		9						9	9	9	9	9	9
Urban		1656	Occupied	0	9		9	9					9			0	9	9			9		9						9		9						9	9	9	9	9	9
Urban		1657	Occupied	0	9		9	9					9			0	9	9			9		9						9		9						9	9	9	9	9	9
Urban		1658	Occupied	0	9		9	9					9			0	9	9			9		9						9		9						9	9	9	9	9	9
Urban		1659	Refused	9	9		9	9					9			0	9	9			9		9						9		9						9	9	9	9	9	9
Urban		1660	Occupied	0	9		9	9					9			0	9	9			9		9						9		9						9	9	1	4	9	9
Urban		1661	Closed	9	9		9	9					9			9	9	9			9		9						9		9						9	9	9	9	9	9
Urban		1662	Occupied	0	9		9	9					9			0	9	9			9		9						9		9						9	9	9	9	9	9
Urban		1663	Occupied	0	9		9	9					9			0	9	9			9		9						9		9						9	9	9	9	9	9
Urban		1664	Occupied	0	9		9	9					9			0	9	9			9		9						9		9						9	9	9	9	9	9
Urban		1665	Occupied	0	9		9	9					9			0	9	9			9		9						9		9						9	9	9	9	9	9
Urban		1666	Occupied	0	9		9	9					9			0	9	9			9		9						9		9						9	9	9	9	9	9
Urban		1667	Occupied	0	9		9	9					9			0	9	9			9		9						9		9						9	9	9	9	9	9
Urban		1668	Occupied	0	9		9	9					9			0	9	9			9		9						9		9						9	9	9	9	9	9
Urban		1669	Occupied	0	9		9	9					9			0	9	9			9		9						9		9						9	9	9	9	9	9
Urban		1670	Occupied	0	9		9	9					9			0	9	9			9		9						9		9						9	9	9	9	9	9
Urban		1671	Occupied	0	9		9	9					9			0	9	9			9		9						9		9						9	9	9	9	9	9
Urban		1672	Closed	9	9		9	9					9			9	9	9			9		9						9		9						9	9	9	9	9	9
Urban		1673	Occupied	0	9		9	9					9			0	9	9			9		9						9		9						9	9	9	9	9	9
Urban		1674	Refused	9	9		9	9					9			1	9	9			9		9						9		9						9	9	9	9	9	9
Urban		1675	Occupied	0	9		9	9					9			0	9	9			9		9						9		9						9	9	2	1	9	9
Urban		1676	Closed	9	9		9	9					9			9	9	9			9		9						9		9						9	9	9	9	9	9
Urban		1677	Occupied	0	9		9	9					9			0	9	9			9		9						9		9						9	9	9	9	9	9
Urban		1678	Closed	9	9		9	9					9			9	9	9			9		9						9		9						9	9	9	9	9	9
Urban		1679	Closed	9	9		9	9					9			9	9	9			9		9						9		9						9	9	9	9	9	9
Urban		1680	Closed	9	9		9	9					9			9	9	9			9		9						9		9						9	9	9	9	9	9
Urban		1681	Occupied	0	9		9	9					9			0	9	9			9		9						9		9						9	9	9	9	9	9
Urban		1682	Closed	9	9		9	9					9			9	9	9			9		9						9		9						9	9	9	9	9	9
Urban		1683	Occupied	0	9		9	9					9			0	9	9			9		9						9		9						9	9	9	9	9	9
Urban		1684	Occupied	0	9		9	9					9			0	9	9			9		9						9		9						9	9	9	9	9	9
Urban		1685	Occupied	0	9		9	9					9			0	9	9			9		9						9		9						9	9	9	9	9	9
Urban		1686	Occupied	0	9		9	9					9			0	9	9			9		9						9		9						9	9	9	9	9	9
Urban		1687	Closed	9	9		9	9					9			9	9	9			9		9						9		9						9	9	9	9	9	9
Urban		1688	Closed	9	9		9	9					9			9	9	9			9		9						9		9						9	9	9	9	9	9
Urban		1689	Occupied	0	9		9	9					9			0	9	9			9		9						9		9						9	9	9	9	9	9
Urban		1690	Occupied	0	9		9	9					9			0	9	9			9		9						9		9						9	9	9	9	9	9
Urban		1691	Occupied	0	9		9	9					9			0	9	9			9		9						9		9						9	9	9	9	9	9
Urban		1692	Closed	9	9		9	9					9			9	9	9			9		9						9		9						9	9	9	9	9	9
Urban		1693	Occupied	0	9		9	9					9			0	9	9			9		9						9		9						9	9	9	9	9	9
Urban		1694	Occupied	0	9		9	9					9			0	9	9			9		9						9		9						9	9	9	9	9	9
Urban		1695	Occupied	0	9		9	9					9			0	9	9			9		9						9		9						9	9	9	9	9	9
Urban		1696	Closed	9	9		9	9					9			9	9	9			9		9						9		9						9	9	9	9	9	9
Urban		1697	Refused	9	9		9	9					9			0	9	9			9		9						9		9						9	9	9	9	9	9
Urban		1698	Occupied	0	9		9	9					9			0	9	9			9		9						9		9						9	9	9	9	9	9
Urban		1699	Closed	9	9		9	9					9			9	9	9			9		9						9		9						9	9	9	9	9	9
Urban		1700	Occupied	0	9		9	9					9			0	9	9			9		9						9		9						9	9	9	9	9	9
Urban		1701	Refused	9	9		9	9					9			0	9	9			9		9						9		9						9	9	9	9	9	9
Urban		1702	Occupied	0	9		9	9					9			0	9	9			9		9						9		9						9	9	9	9	9	9
Urban		1703	Occupied	0	9		9	9					9			0	9	9			9		9						9		9						9	9	9	9	9	9
Urban		1704	Occupied	0	9		9	9					9			0	9	9			9		9						9		9						9	9	9	9	9	9
Urban		1705	Occupied	0	9		9	9					9			0	9	9			9		9						9		9						9	9	9	9	9	9
Urban		1706	Occupied	0	9		9	9					9			0	9	9			9		9						9		9						9	9	9	9	9	9
Urban		1707	Occupied	0	9		9	9					9			0	9	9			9		9						9		9						9	9	9	9	9	9
Urban		1708	Occupied	0	9		9	9					9			0	9	9			9		9						9		9						9	9	9	9	9	9
Urban		1709	Closed	9	9		9	9					9			9	9	9			9		9						9		9						9	9	9	9	9	9
Urban		1710	Occupied	0	9		9	9					9			0	9	9			9		9						9		9						9	9	9	9	9	9
Urban		1711	Closed	9	9		9	9					9			9	9	9			9		9						9		9						9	9	9	9	9	9
Urban		1712	Closed	9	9		9	9					9			9	9	9			9		9						9		9						9	9	9	9	9	9
Urban		1713	Occupied	0	9		9	9					9			0	9	9			9		9						9		9						9	9	9	9	9	9
Urban		1714	Occupied	0	9		9	9					9			0	9	9			9		9						9		9						9	9	9	9	9	9
Urban		1715	Occupied	0	9		9	9					9			0	9	9			9		9						9		9						9	9	9	9	9	9
Urban		1716	Occupied	0	9		9	9					9			0	9	9			9		9						9		9						9	9	9	9	9	9
Urban		1717	Occupied	0	9		9	9					9			0	9	9			9		9						9		9						9	9	9	9	9	9
Urban		1718	Occupied	0	9		9	9					9			0	9	9			9		9						9		9						9	9	9	9	9	9
Urban		1719	Occupied	0	9		9	9					9			0	9	9			9		9						9		9						9	9	9	9	9	9
Urban		1720	Occupied	0	9		9	9					9			0	9	9			9		9						9		9						9	9	9	9	9	9
Urban		1721	Occupied	0	9		9	9					9			0	9	9			9		9						9		9						9	9	9	9	9	9
Urban		1722	Occupied	0	9		9	9					9			0	9	9			9		9						9		9						9	9	9	9	9	9
Urban		1723	Occupied	0	9		9	9					9			0	9	9			9		9						9		9						9	9	9	9	9	9
Urban		1724	Occupied	0	9		9	9					9			0	9	9			9		9						9		9						9	9	9	9	9	9
Urban		1725	Occupied	0	9		9	9					9			0	9	9			9		9						9		9						9	9	9	9	9	9
Urban		1726	Occupied	0	9		9	9					9			0	9	9			9		9						9		9						9	9	9	9	9	9
Urban		1727	Occupied	0	9		9	9					9			0	9	9			9		9						9		9						9	9	9	9	9	9
Urban		1728	Occupied	0	9		9	9					9			0	9	9			9		9						9		9						9	9	9	9	9	9
Urban		1729	Occupied	0	9		9	9					9			0	9	9			9		9						9		9						9	9	9	9	9	9
Urban		1730	Closed	9	9		9	9					9			9	9	9			9		9						9		9						9	9	9	9	9	9
Urban		1731	Occupied	0	9		9	9					9			0	9	9			9		9						9		9						9	9	9	9	9	9
Urban		1732	Occupied	0	9		9	9					9			0	9	9			9		9						9		9						9	9	9	9	9	9
Urban		1733	Occupied	0	9		9	9					9			0	9	9			9		9						9		9						9	9	9	9	9	9
Urban		1734	Closed	9	9		9	9					9			9	9	9			9		9						9		9						9	9	9	9	9	9
Urban		1735	Occupied	0	9		9	9					9			0	9	9			9		9						9		9						9	9	9	9	9	9
Urban		1736	Occupied	0	9		9	9					9			0	9	9			9		9						9		9						9	9	9	9	9	9
Urban		1737	Closed	9	9		9	9					9			9	9	9			9		9						9		9						9	9	9	9	9	9
Urban		1738	Closed	9	9		9	9					9			9	9	9			9		9						9		9						9	9	9	9	9	9
Urban		1739	Closed	9	9		9	9					9			9	9	9			9		9						9		9						9	9	9	9	9	9
Urban		1740	Occupied	0	9		9	9					9			0	9	9			9		9						9		9						9	9	9	9	9	9
Urban		1741	Occupied	0	9		9	9					9			0	9	9			9		9						9		9						9	9	9	9	9	9
Urban		1742	Occupied	0	9		9	9					9			0	9	9			9		9						9		9						9	9	9	9	9	9
Urban		1743	Occupied	0	9		9	9					9			0	9	9			9		9						9		9						9	9	9	9	9	9
Urban		1744	Closed	9	9		9	9					9			9	9	9			9		9						9		9						9	9	9	9	9	9
Urban		1745	Occupied	0	9		9	9					9			0	9	9			9		9						9		9						9	9	9	9	9	9
Urban		1746	Occupied	0	9		9	9					9			0	9	9			9		9						9		9						9	9	9	9	9	9
Urban		1747	Occupied	0	9		9	9					9			0	9	9			9		9						9		9						9	9	9	9	9	9
Urban		1748	Occupied	0	9		9	9					9			0	9	9			9		9						9		9						9	9	9	9	9	9
Urban		1749	Closed	9	9		9	9					9			9	9	9			9		9						9		9						9	9	9	9	9	9
Urban		1750	Closed	9	9		9	9					9			9	9	9			9		9						9		9						9	9	9	9	9	9
Urban		1751	Closed	9	9		9	9					9			9	9	9			9		9						9		9						9	9	9	9	9	9
Urban		1752	Closed	9	9		9	9					9			9	9	9			9		9						9		9						9	9	9	9	9	9
Urban		1753	Occupied	0	9		9	9					9			0	9	9			9		9						9		9						9	9	9	9	9	9
Urban		1754	Closed	9	9		9	9					9			9	9	9			9		9						9		9						9	9	9	9	9	9
Urban		1755	Closed	9	9		9	9					9			9	9	9			9		9						9		9						9	9	9	9	9	9
Urban		1756	Closed	9	9		9	9					9			9	9	9			9		9						9		9						9	9	9	9	9	9
Urban		1757	Occupied	0	9		9	9					9			0	9	9			9		9						9		9						9	9	9	9	9	9
Urban		1758	Occupied	0	9		9	9					9			0	9	9			9		9						9		9						9	9	9	9	9	9
Urban		1759	Occupied	0	9		9	9					9			0	9	9			9		9						9		9						9	9	9	9	9	9
Urban		1760	Occupied	0	9		9	9					9			0	9	9			9		9						9		9						9	9	9	9	9	9
Urban		1761	Occupied	0	9		9	9					9			0	9	9			9		9						9		9						9	9	9	9	9	9
Urban		1762	Occupied	0	9		9	9					9			0	9	9			9		9						9		9						9	9	9	9	9	9
Urban		1763	Occupied	0	9		9	9					9			0	9	9			9		9						9		9						9	9	9	9	9	9
Urban		1764	Closed	9	9		9	9					9			9	9	9			9		9						9		9						9	9	9	9	9	9
Urban		1765	Closed	9	9		9	9					9			9	9	9			9		9						9		9						9	9	9	9	9	9
Urban		1766	Closed	9	9		9	9					9			9	9	9			9		9						9		9						9	9	9	9	9	9
Urban		1767	Occupied	0	9		9	9					9			0	9	9			9		9						9		9						9	9	9	9	9	9
Urban		1768	Refused	9	9		9	9					9			0	9	9			9		9						9		9						9	9	9	9	9	9
Urban		1769	Occupied	0	9		9	9					9			0	9	9			9		9						9		9						9	9	9	9	9	9
Urban		1770	Occupied	0	9		9	9					9			0	9	9			9		9						9		9						9	9	9	9	9	9
Urban		1771	Occupied	0	9		9	9					9			0	9	9			9		9						9		9						9	9	9	9	9	9
Urban		1772	Occupied	0	9		9	9					9			0	9	9			9		9						9		9						9	9	9	9	9	9
Urban		1773	Occupied	0	9		9	9					9			0	9	9			9		9						9		9						9	9	9	9	9	9
Urban		1774	Occupied	0	9		9	9					9			0	9	9			9		9						9		9						9	9	9	9	9	9
Urban		1775	Closed	9	9		9	9					9			9	9	9			9		9						9		9						9	9	9	9	9	9
Urban		1776	Occupied	0	9		9	9					9			0	9	9			9		9						9		9						9	9	9	9	9	9
Urban		1777	Occupied	0	9		9	9					9			0	9	9			9		9						9		9						9	9	9	9	9	9
Urban		1778	Occupied	0	9		9	9					9			0	9	9			9		9						9		9						9	9	9	9	9	9
Urban		1779	Closed	9	9		9	9					9			9	9	9			9		9						9		9						9	9	9	9	9	9
Urban		1780	Occupied	0	9		9	9					9			0	9	9			9		9						9		9						9	9	9	9	9	9
Urban		1781	Occupied	0	9		9	9					9			0	9	9			9		9						9		9						9	9	9	9	9	9
Urban		1782	Occupied	0	9		9	9					9			0	9	9			9		9						9		9						9	9	9	9	9	9
Urban		1783	Occupied	0	9		9	9					9			0	9	9			9		9						9		9						9	9	9	9	9	9
Urban		1784	Occupied	0	9		9	9					9			0	9	9			9		9						9		9						9	9	9	9	9	9
Urban		1785	Occupied	0	9		9	9					9			0	9	9			9		9						9		9						9	9	9	9	9	9
Urban		1786	Occupied	0	9		9	9					9			0	9	9			9		9						9		9						9	9	9	9	9	9
Urban		1787	Occupied	0	9		9	9					9			0	9	9			9		9						9		9						9	9	9	9	9	9
Urban		1788	Closed	9	9		9	9					9			9	9	9			9		9						9		9						9	9	9	9	9	9
Urban		1789	Occupied	0	9		9	9					9			0	9	9			9		9						9		9						9	9	9	9	9	9
Urban		1790	Occupied	0	9		9	9					9			0	9	9			9		9						9		9						9	9	9	9	9	9
Urban		1791	Occupied	0	9		9	9					9			0	9	9			9		9						9		9						9	9	9	9	9	9
Urban		1792	Closed	9	9		9	9					9			9	9	9			9		9						9		9						9	9	9	9	9	9
Urban		1793	Occupied	0	9		9	9					9			0	9	9			9		9						9		9						9	9	9	9	9	9
Urban		1794	Occupied	0	9		9	9					9			0	9	9			9		9						9		9						9	9	9	9	9	9
Urban		1795	Occupied	0	9		9	9					9			0	9	9			9		9						9		9						9	9	9	9	9	9
Urban		1796	Occupied	0	9		9	9					9			0	9	9			9		9						9		9						9	9	9	9	9	9
Urban		1797	Occupied	0	9		9	9					9			0	9	9			9		9						9		9						9	9	9	9	9	9
Urban		1798	Occupied	0	9		9	9					9			0	9	9			9		9						9		9						9	9	9	9	9	9
Urban		1799	Occupied	0	9		9	9					9			0	9	9			9		9						9		9						9	9	9	9	9	9
Urban		1800	Occupied	0	9		9	9					9			0	9	9			9		9						9		9						9	9	9	9	9	9
Urban		1801	Occupied	0	9		9	9					9			0	9	9			9		9						9		9						9	9	9	9	9	9
Urban		1802	Occupied	0	9		9	9					9			0	9	9			9		9						9		9						9	9	9	9	9	9
Urban		1803	Occupied	0	9		9	9					9			0	9	9			9		9						9		9						9	9	9	9	9	9
Urban		1804	Closed	9	9		9	9					9			9	9	9			9		9						9		9						9	9	9	9	9	9
Urban		1805	Occupied	0	9		9	9					9			0	9	9			9		9						9		9						9	9	9	9	9	9
Urban		1806	Closed	9	9		9	9					9			9	9	9			9		9						9		9						9	9	9	9	9	9
Urban		1807	Occupied	0	9		9	9					9			0	9	9			9		9						9		9						9	9	9	9	9	9
Urban		1808	Occupied	0	9		9	9					9			0	9	9			9		9						9		9						9	9	9	9	9	9
Urban		1809	Occupied	0	9		9	9					9			0	9	9			9		9						9		9						9	9	9	9	9	9
Urban		1810	Occupied	0	9		9	9					9			0	9	9			9		9						9		9						9	9	9	9	9	9
Urban		1811	Occupied	0	9		9	9					9			0	9	9			9		9						9		9						9	9	9	9	9	9
Urban		1812	Occupied	0	9		9	9					9			0	9	9			9		9						9		9						9	9	9	9	9	9
Urban		1813	Occupied	0	9		9	9					9			0	9	9			9		9						9		9						9	9	9	9	9	9
Urban		1814	Closed	9	9		9	9					9			9	9	9			9		9						9		9						9	9	9	9	9	9
Urban		1815	Occupied	0	9		9	9					9			0	9	9			9		9						9		9						9	9	9	9	9	9
Urban		1816	Occupied	0	9		9	9					9			0	9	9			9		9						9		9						9	9	9	9	9	9
Urban		1817	Occupied	0	9		9	9					9			0	9	9			9		9						9		9						9	9	9	9	9	9
Urban		1818	Closed	9	9		9	9					9			9	9	9			9		9						9		9						9	9	9	9	9	9
Urban		1819	Occupied	0	9		9	9					9			0	9	9			9		9						9		9						9	9	9	9	9	9
Urban		1820	Closed	9	9		9	9					9			9	9	9			9		9						9		9						9	9	9	9	9	9
Urban		1821	Occupied	0	9		9	9					9			0	9	9			9		9						9		9						9	9	9	9	9	9
Urban		1822	Occupied	0	9		9	9					9			0	9	9			9		9						9		9						9	9	9	9	9	9
Urban		1823	Closed	9	9		9	9					9			9	9	9			9		9						9		9						9	9	9	9	9	9
Urban		1824	Occupied	0	9		9	9					9			0	9	9			9		9						9		9						9	9	9	9	9	9
Urban		1825	Occupied	0	9		9	9					9			0	9	9			9		9						9		9						9	9	9	9	9	9
Urban		1826	Occupied	0	9		9	9					9			0	9	9			9		9						9		9						9	9	9	9	9	9
Urban		1827	Occupied	0	9		9	9					9			0	9	9			9		9						9		9						9	9	9	9	9	9
Urban		1828	Occupied	0	9		9	9					9			0	9	9			9		9						9		9						9	9	9	9	9	9
Urban		1829	Occupied	0	9		9	9					9			0	9	9			9		9						9		9						9	9	9	9	9	9
Urban		1830	Occupied	0	9		9	9					9			0	9	9			9		9						9		9						9	9	9	9	9	9
Urban		1831	Closed	9	9		9	9					9			9	9	9			9		9						9		9						9	9	9	9	9	9
Urban		1832	Occupied	0	9		9	9					9			0	9	9			9		9						9		9						9	9	9	9	9	9
Urban		1833	Occupied	0	9		9	9					9			0	9	9			9		9						9		9						9	9	9	9	9	9
Urban		1834	Closed	9	9		9	9					9			9	9	9			9		9						9		9						9	9	9	9	9	9
Urban		1835	Closed	9	9		9	9					9			9	9	9			9		9						9		9						9	9	9	9	9	9
Urban		1836	Occupied	0	9		9	9					9			0	9	9			9		9						9		9						9	9	9	9	9	9
Urban		1837	Closed	9	9		9	9					9			9	9	9			9		9						9		9						9	9	9	9	9	9
Urban		1838	Occupied	0	9		9	9					9			0	9	9			9		9						9		9						9	9	9	9	9	9
Urban		1839	Closed	9	9		9	9					9			9	9	9			9		9						9		9						9	9	9	9	9	9
Urban		1840	Closed	9	9		9	9					9			9	9	9			9		9						9		9						9	9	9	9	9	9
Urban		1841	Occupied	0	9		9	9					9			0	9	9			9		9						9		9						9	9	9	9	9	9
Urban		1842	Occupied	0	9		9	9					9			0	9	9			9		9						9		9						9	9	9	9	9	9
Urban		1843	Occupied	0	9		9	9					9			0	9	9			9		9						9		9						9	9	9	9	9	9
Urban		1844	Closed	9	9		9	9					9			9	9	9			9		9						9		9						9	9	9	9	9	9
Urban		1845	Closed	9	9		9	9					9			9	9	9			9		9						9		9						9	9	9	9	9	9
Urban		1846	Occupied	0	9		9	9					9			0	9	9			9		9						9		9						9	9	9	9	9	9
Urban		1847	Closed	9	9		9	9					9			9	9	9			9		9						9		9						9	9	9	9	9	9
Urban		1848	Closed	9	9		9	9					9			9	9	9			9		9						9		9						9	9	9	9	9	9
Urban		1849	Occupied	0	9		9	9					9			0	9	9			9		9						9		9						9	9	9	9	9	9
Urban		1850	Occupied	0	9		9	9					9			0	9	9			9		9						9		9						9	9	9	9	9	9
Urban		1851	Occupied	0	9		9	9					9			0	9	9			9		9						9		9						9	9	9	9	9	9
Urban		1852	Occupied	0	9		9	9					9			0	9	9			9		9						9		9						9	9	9	9	9	9
Urban		1853	Occupied	0	9		9	9					9			0	9	9			9		9						9		9						9	9	9	9	9	9
Urban		1854	Occupied	0	9		9	9					9			0	9	9			9		9						9		9						9	9	9	9	9	9
Urban		1855	Occupied	0	9		9	9					9			0	9	9			9		9						9		9						9	9	9	9	9	9
Urban		1856	Occupied	0	9		9	9					9			0	9	9			9		9						9		9						9	9	9	9	9	9
Urban		1857	Occupied	0	9		9	9					9			0	9	9			9		9						9		9						9	9	9	9	9	9
Urban		1858	Closed	9	9		9	9					9			9	9	9			9		9						9		9						9	9	9	9	9	9
Urban		1859	Occupied	0	9		9	9					9			0	9	9			9		9						9		9						9	9	9	9	9	9
Urban		1860	Occupied	0	9		9	9					9			0	9	9			9		9						9		9						9	9	9	9	9	9
Urban		1861	Occupied	0	9		9	9					9			0	9	9			9		9						9		9						9	9	9	9	9	9
Urban		1862	Occupied	0	9		9	9					9			0	9	9			9		9						9		9						9	9	9	9	9	9
Urban		1863	Closed	9	9		9	9					9			9	9	9			9		9						9		9						9	9	9	9	9	9
Urban		1864	Occupied	0	9		9	9					9			0	9	9			9		9						9		9						9	9	9	9	9	9
Urban		1865	Occupied	0	9		9	9					9			0	9	9			9		9						9		9						9	9	9	9	9	9
Urban		1866	Occupied	0	9		9	9					9			0	9	9			9		9						9		9						9	9	9	9	9	9
Urban		1867	Occupied	0	9		9	9					9			0	9	9			9		9						9		9						9	9	9	9	9	9
Urban		1868	Occupied	0	9		9	9					9			0	9	9			9		9						9		9						9	9	9	9	9	9
Urban		1869	Closed	9	9		9	9					9			9	9	9			9		9						9		9						9	9	9	9	9	9
Urban		1870	Closed	9	9		9	9					9			9	9	9			9		9						9		9						9	9	9	9	9	9
Urban		1871	Occupied	0	9		9	9					9			0	9	9			9		9						9		9						9	9	9	9	9	9
Urban		1872	Occupied	0	9		9	9					9			0	9	9			9		9						9		9						9	9	9	9	9	9
Urban		1873	Closed	9	9		9	9					9			9	9	9			9		9						9		9						9	9	9	9	9	9
Urban		1874	Occupied	0	9		9	9					9			0	9	9			9		9						9		9						9	9	9	9	9	9
Urban		1875	Occupied	0	9		9	9					9			0	9	9			9		9						9		9						9	9	9	9	9	9
Urban		1876	Closed	9	9		9	9					9			9	9	9			9		9						9		9						9	9	9	9	9	9
Urban		1877	Closed	9	9		9	9					9			9	9	9			9		9						9		9						9	9	9	9	9	9
Urban		1878	Closed	9	9		9	9					9			9	9	9			9		9						9		9						9	9	9	9	9	9
Urban		1879	Closed	9	9		9	9					9			9	9	9			9		9						9		9						9	9	9	9	9	9
Urban		1880	Occupied	0	9		9	9					9			0	9	9			9		9						9		9						9	9	9	9	9	9
Urban		1881	Occupied	0	9		9	9					9			0	9	9			9		9						9		9						9	9	9	9	9	9
Urban		1882	Closed	9	9		9	9					9			9	9	9			9		9						9		9						9	9	9	9	9	9
Urban		1883	Occupied	0	9		9	9					9			0	9	9			9		9						9		9						9	9	9	9	9	9
Urban		1884	Occupied	0	9		9	9					9			0	9	9			9		9						9		9						9	9	9	9	9	9
Urban		1885	Occupied	0	9		9	9					9			0	9	9			9		9						9		9						9	9	9	9	9	9
Urban		1886	Closed	9	9		9	9					9			9	9	9			9		9						9		9						9	9	9	9	9	9
Urban		1887	Occupied	0	9		9	9					9			0	9	9			9		9						9		9						9	9	9	9	9	9
Urban		1888	Occupied	0	9		9	9					9			0	9	9			9		9						9		9						9	9	9	9	9	9
Urban		1889	Occupied	0	9		9	9					9			0	9	9			9		9						9		9						9	9	9	9	9	9
Urban		1890	Occupied	0	9		9	9					9			0	9	9			9		9						9		9						9	9	9	9	9	9
Urban		1891	Closed	9	9		9	9					9			9	9	9			9		9						9		9						9	9	9	9	9	9
Urban		1892	Occupied	0	9		9	9					9			0	9	9			9		9						9		9						9	9	9	9	9	9
Urban		1893	Occupied	0	9		9	9					9			0	9	9			9		9						9		9						9	9	9	9	9	9
Urban		1894	Occupied	0	9		9	9					9			0	9	9			9		9						9		9						9	9	9	9	9	9
Urban		1895	Closed	9	9		9	9					9			9	9	9			9		9						9		9						9	9	9	9	9	9
Urban		1896	Closed	9	9		9	9					9			9	9	9			9		9						9		9						9	9	9	9	9	9
Urban		1897	Closed	9	9		9	9					9			9	9	9			9		9						9		9						9	9	9	9	9	9
Urban		1898	Occupied	0	9		9	9					9			0	9	9			9		9						9		9						9	9	9	9	9	9
Urban		1899	Occupied	0	9		9	9					9			0	9	9			9		9						9		9						9	9	9	9	9	9
Urban		1900	Occupied	0	9		9	9					9			0	9	9			9		9						9		9						9	9	9	9	9	9
Urban		1901	Occupied	0	9		9	9					9			0	9	9			9		9						9		9						9	9	9	9	9	9
Urban		1902	Closed	9	9		9	9					9			9	9	9			9		9						9		9						9	9	9	9	9	9
Urban		1903	Occupied	0	9		9	9					9			0	9	9			9		9						9		9						9	9	9	9	9	9
Urban		1904	Occupied	0	9		9	9					9			0	9	9			9		9						9		9						9	9	9	9	9	9
Urban		1905	Occupied	0	9		9	9					9			0	9	9			9		9						9		9						9	9	9	9	9	9
Urban		1906	Closed	9	9		9	9					9			9	9	9			9		9						9		9						9	9	9	9	9	9
Urban		1907	Closed	9	9		9	9					9			9	9	9			9		9						9		9						9	9	9	9	9	9
Urban		1908	Occupied	0	9		9	9					9			0	9	9			9		9						9		9						9	9	9	9	9	9
Urban		1909	Occupied	0	9		9	9					9			0	9	9			9		9						9		9						9	9	9	9	9	9
Urban		1910	Occupied	0	9		9	9					9			0	9	9			9		9						9		9						9	9	9	9	9	9
Urban		1911	Occupied	0	9		9	9					9			0	9	9			9		9						9		9						9	9	9	9	9	9
Urban		1912	Occupied	0	9		9	9					9			0	9	9			9		9						9		9						9	9	9	9	9	9
Urban		1913	Occupied	0	9		9	9					9			0	9	9			9		9						9		9						9	9	9	9	9	9
Urban		1914	Occupied	0	9		9	9					9			0	9	9			9		9						9		9						9	9	9	9	9	9
Urban		1915	Closed	9	9		9	9					9			9	9	9			9		9						9		9						9	9	9	9	9	9
Urban		1916	Closed	9	9		9	9					9			9	9	9			9		9						9		9						9	9	9	9	9	9
Urban		1917	Occupied	0	9		9	9					9			0	9	9			9		9						9		9						9	9	9	9	9	9
Urban		1918	Occupied	0	9		9	9					9			0	9	9			9		9						9		9						9	9	9	9	9	9
Urban		1919	Closed	9	9		9	9					9			9	9	9			9		9						9		9						9	9	9	9	9	9
Urban		1920	Occupied	0	9		9	9					9			0	9	9			9		9						9		9						9	9	9	9	9	9
Urban		1921	Occupied	0	9		9	9					9			0	9	9			9		9						9		9						9	9	9	9	9	9
Urban		1922	Occupied	0	9		9	9					9			0	9	9			9		9						9		9						9	9	9	9	9	9
Urban		1923	Occupied	0	9		9	9					9			0	9	9			9		9						9		9						9	9	9	9	9	9
Urban		1924	Occupied	0	9		9	9					9			0	9	9			9		9						9		9						9	9	9	9	9	9
Urban		1925	Occupied	0	9		9	9					9			0	9	9			9		9						9		9						9	9	9	9	9	9
Urban		1926	Occupied	0	9		9	9					9			0	9	9			9		9						9		9						9	9	9	9	9	9
Urban		1927	Occupied	0	9		9	9					9			0	9	9			9		9						9		9						9	9	9	9	9	9
Urban		1928	Occupied	0	9		9	9					9			0	9	9			9		9						9		9						9	9	9	9	9	9
Urban		1929	Occupied	0	9		9	9					9			0	9	9			9		9						9		9						9	9	9	9	9	9
Urban		1930	Occupied	0	9		9	9					9			0	9	9			9		9						9		9						9	9	9	9	9	9
Urban		1931	Occupied	0	9		9	9					9			0	9	9			9		9						9		9						9	9	9	9	9	9
Urban		1932	Occupied	0	9		9	9					9			0	9	9			9		9						9		9						9	9	9	9	9	9
Urban		1933	Occupied	0	9		9	9					9			0	9	9			9		9						9		9						9	9	9	9	9	9
Urban		1934	Occupied	0	9		9	9					9			0	9	9			9		9						9		9						9	9	9	9	9	9
Urban		1935	Occupied	0	9		9	9					9			0	9	9			9		9						9		9						9	9	9	9	9	9
Urban		1936	Occupied	0	9		9	9					9			0	9	9			9		9						9		9						9	9	9	9	9	9
Urban		1937	Occupied	0	9		9	9					9			0	9	9			9		9						9		9						9	9	9	9	9	9
Urban		1938	Occupied	0	9		9	9					9			0	9	9			9		9						9		9						9	9	9	9	9	9
Urban		1939	Occupied	0	9		9	9					9			0	9	9			9		9						9		9						9	9	9	9	9	9
Urban		1940	Closed	9	9		9	9					9			9	9	9			9		9						9		9						9	9	9	9	9	9
Urban		1941	Closed	9	9		9	9					9			0	9	9			9		9						9		9						9	9	9	9	9	9
Urban		1942	Occupied	0	9		9	9					9			0	9	9			9		9						9		9						9	9	9	9	9	9
Urban		1943	Occupied	0	9		9	9					9			0	9	9			9		9						9		9						9	9	9	9	9	9
Urban		1944	Occupied	0	9		9	9					9			0	9	9			9		9						9		9						9	9	9	9	9	9
Urban		1945	Refused	9	9		9	9					9			1	9	9			9		9						9		9						9	9	9	9	9	9
Urban		1946	Closed	9	9		9	9					9			9	9	9			9		9						9		9						9	9	9	9	9	9
Urban		1947	Refused	9	9		9	9					9			1	9	9	1		9		9						9		9						9	9	1	3	0	0
Urban		1948	Closed	9	9		9	9					9			9	9	9			9		9						9		9						9	9	9	9	9	9
Urban		1949	Occupied	0	9		9	9					9			0	9	9			9		9						9		9						9	9	9	9	9	9
Urban		1950	Closed	9	9		9	9					9			9	9	9			9		9						9		9						9	9	9	9	9	9
Urban		1951	Closed	9	9		9	9					9			9	9	9			9		9						9		9						9	9	9	9	9	9
Urban		1952	Occupied	0	9		9	9					9			0	9	9			9		9						9		9						9	9	9	9	9	9
Urban		1953	Closed	9	9		9	9					9			9	9	9			9		9						9		9						9	9	9	9	9	9
Urban		1954	Occupied	0	9		9	9					9			0	9	9			9		9						9		9						9	9	9	9	9	9
Urban		1955	Closed	9	9		9	9					9			9	9	9			9		9						9		9						9	9	9	9	9	9
Urban		1956	Closed	9	9		9	9					9			9	9	9			9		9						9		9						9	9	9	9	9	9
Urban		1957	Occupied	0	9		9	9					9			0	9	9			9		9						9		9						9	9	9	9	9	9
Urban		1958	Closed	9	9		9	9					9			9	9	9			9		9						9		9						9	9	9	9	9	9
Urban		1959	Occupied	0	9		9	9					9			0	9	9			9		9						9		9						9	9	9	9	9	9
Urban		1960	Occupied	0	9		9	9					9			0	9	9			9		9						9		9						9	9	9	9	9	9
Urban		1961	Closed	9	9		9	9					9			9	9	9			9		9						9		9						9	9	9	9	9	9
Urban		1962	Occupied	0	9		9	9					9			0	9	9			9		9						9		9						9	9	9	9	9	9
Urban		1963	Closed	9	9		9	9					9			9	9	9			9		9						9		9						9	9	9	9	9	9
Urban		1964	Refused	9	9		9	9					9			1	9	9			9		9						9		9						9	9	9	9	9	9
Urban		1965	Occupied	0	9		9	9					9			0	9	9			9		9						9		9						9	9	9	9	9	9
Urban		1966	Occupied	0	9		9	9					9			0	9	9			9		9						9		9						9	9	9	9	9	9
Urban		1967	Occupied	0	9		9	9					9			0	9	9			9		9						9		9						9	9	9	9	9	9
Urban		1968	Occupied	0	9		9	9					9			0	9	9			9		9						9		9						9	9	9	9	9	9
Urban		1969	Closed	9	9		9	9					9			9	9	9			9		9						9		9						9	9	9	9	9	9
Urban		1970	Closed	9	9		9	9					9			9	9	9			9		9						9		9						9	9	9	9	9	9
Urban		1971	Occupied	0	9		9	9					9			0	9	9			9		9						9		9						9	9	9	9	9	9
Urban		1972	Occupied	0	9		9	9					9			0	9	9			9		9						9		9						9	9	9	9	9	9
Urban		1973	Occupied	0	9		9	9					9			0	9	9			9		9						9		9						9	9	9	9	9	9
Urban		1974	Occupied	0	9		9	9					9			0	9	9			9		9						9		9						9	9	9	9	9	9
Urban		1975	Closed	9	9		9	9					9			9	9	9			9		9						9		9						9	9	9	9	9	9
Urban		1976	Occupied	0	9		9	9					9			0	9	9			9		9						9		9						9	9	9	9	9	9
Urban		1977	Closed	9	9		9	9					9			9	9	9			9		9						9		9						9	9	9	9	9	9
Urban		1978	Occupied	0	9		9	9					9			0	9	9			9		9						9		9						9	9	9	9	9	9
Urban		1979	Occupied	0	9		9	9					9			0	9	9			9		9						9		9						9	9	9	9	9	9
Urban		1980	Occupied	0	9		9	9					9			0	9	9			9		9						9		9						9	9	9	9	9	9
Urban		1981	Occupied	0	9		9	9					9			0	9	9			9		9						9		9						9	9	9	9	9	9
Urban		1982	Closed	9	9		9	9					9			9	9	9			9		9						9		9						9	9	9	9	9	9
Urban		1983	Occupied	0	9		9	9					9			0	9	9			9		9						9		9						9	9	9	9	9	9
Urban		1984	Occupied	0	9		9	9					9			0	9	9			9		9						9		9						9	9	9	9	9	9
Urban		1985	Occupied	0	9		9	9					9			0	9	9			9		9						9		9						9	9	9	9	9	9
Urban		1986	Occupied	0	9		9	9					9			0	9	9			9		9						9		9						9	9	9	9	9	9
Urban		1987	Closed	9	9		9	9					9			9	9	9			9		9						9		9						9	9	9	9	9	9
Urban		1988	Occupied	0	9		9	9					9			0	9	9			9		9						9		9						9	9	9	9	9	9
Urban		1989	Occupied	0	9		9	9					9			0	9	9			9		9						9		9						9	9	9	9	9	9
Urban		1990	Occupied	0	9		9	9					9			0	9	9			9		9						9		9						9	9	9	9	9	9
Urban		1991	Occupied	0	9		9	9					9			0	9	9			9		9						9		9						9	9	9	9	9	9
Urban		1992	Occupied	0	9		9	9					9			0	9	9			9		9						9		9						9	9	9	9	9	9
Urban		1993	Occupied	0	9		9	9					9			0	9	9			9		9						9		9						9	9	9	9	9	9
Urban		1994	Occupied	0	9		9	9					9			0	9	9			9		9						9		9						9	9	9	9	9	9
Urban		1995	Occupied	0	9		9	9					9			0	9	9			9		9						9		9						9	9	9	9	9	9
Urban		1996	Occupied	0	9		9	9					9			0	9	9			9		9						9		9						9	9	9	9	9	9
Urban		1997	Occupied	0	9		9	9					9			0	9	9			9		9						9		9						9	9	9	9	9	9
Urban		1998	Closed	9	9		9	9					9			9	9	9			9		9						9		9						9	9	9	9	9	9
Urban		1999	Closed	9	9		9	9					9			9	9	9			9		9						9		9						9	9	9	9	9	9
[truncated: 297 more rows]

## Sheet: Index
Environment: Type of environment
Urban
RecentPeri-urban
Established Peri-urban
Rural
Neighborhood: Name of peri-urban neighborhoods
House ID consecutive: Identification code of the house
House status
Occupied
Closed
Refused
Risk index: House risk status of Triatomine presence according to the risk index
0: Low-risk
1: High-risk
9: Data not registered
InfestTi: House infestation with Triatoma infestans by every collection method
1: Infested
0: Not infested
9: Not inspected
Colonisation: Presence of at least one nymph of Triatoma infestans
1: Colonised
0: Not colonised
9: Not infested
(empty): Not inspected
Infest_domi: Domestic infestation with Triatoma infestans by every collection method
1: Infested
0: Not infested
9: Not inspected
Infest_peri: Peridomestic infestation with Triatoma infestans by every collection method
1: Infested
0: Not infested
9: Not inspected
Infest_k/st/gr: Peridomestic infestation with Triatoma infestans in kitchens, storerooms or granaries
1: Infested
(empty cell): Not infested or not inspected
Infest_chick: Peridomestic infestation with Triatoma infestans in ecotopes housing chickens
1: Infested
(empty cell): Not infested or not inspected
Infest_corral: Peridomestic infestation with Triatoma infestans in pig or goat corrals
1: Infested
(empty cell): Not infested or not inspected
Infest_other: Peridomestic infestation with Triatoma infestans in kennels, stacked material, among other
1: Infested
(empty cell): Not infested or not inspected
Infest TMS: House infestation with Triatoma infestans by timed-manual searches
1: Infested
0: Not infested
9: Not inspected
Ti abundance: number of T. infestans collected per timed-manual searches
(empty): Not inspected houses
Infest Ts: House infestation by Triatoma sordida
1: Infested
0: Not infested
9: Not inspected
Ti notification: Householders' reports of T. infestans presence in their premises
0: No
1: Yes
9: Data not registered
Insecticide application: Application of insecticide reported by householders´
0: No
1: Yes
9: Data not registered
Pyrethoid application: Application of pyrethroids reported by householders´
0: No
1: Yes
9: Data not registered
Last official spraying (yrs.): Time (years) since last official insecticide spraying reported by householders
99: Never
(empty cell): Data nto registered
No. of peridom sites: Number of peridomestic sites in the house (excluding latrines, trees used by chickens, and others)
(empty cell): Data nto registered
Presence of peridomestic sites: Presence of peridomestic sites in the house (excluding latrines, trees used by chickens, and others)
0: No
1: Yes
9: Data not registered
No of residents: no. of residents in the household
(empty cell): Data nto registered
No of residents_categ: categorised no. of residents in the household
1: 1-2 residents
2: 3-4 residents
3: >5 residents
9: Data not registered
No. of dogs: no. of dogs in the household reported by householders
Presence of dogs: presence of dogs in the household reported by householders
0: No
1: Yes
9: Data not registered
No. of cats: no. of cats in the household reported by householders
Presence of cats: presence of cats in the household reported by householders
0: No
1: Yes
9: Data not registered
No. of dogs and cats: no. of dogs and cats in the household reported by householders
No. of dogs and cats_categ: categorised no. of dogs and cats in the household reported by householders
0: None
1: 1-2
2: >2
9: Data not registered
No. of poultry: no. of poultry in the household reported by householders
No. of poultry_categ: categorised no. of poultry in the household reported by householders
0: None
1: 1-5
2: 6-25
3: >25
9: Data not registered
Presence of poultry: presence of poultry in the household reported by householders
0: No
1: Yes
9: Data not registered
No. of goats: no. of goats in the household reported by householders
Presence of goats: presence of goats in the household reported by householders
0: No
1: Yes
9: Data not registered
No. of pigs: no. of pigs in the household reported by householders
Presence of pigs: presence of pigs in the household reported by householders
0: No
1: Yes
9: Data not registered
Suitable walls: presence of suitable walls (with unplastered walls) for T. infestans colonisation in domiciles
0: No
1: Yes
9: Data not registered
Suitable roofs: presence of suitable walls (with unplastered walls) for T. infestans colonisation in domiciles
0: No
1: Yes
9: Data not registered
Duration of residence: Duration of residence (years) in the actual place according to urban and peri-urban householders' reports
1: < 5 years
2: 5-15 years
3: >15 years
9: Data not registered
Former place residence: Former place of residence according to urban and peri-urban householders' reports
1: Rural
2: Peri-urban
3: Urban
4: Other
9: Data not registered
Ti in former residence: Presence of Triatoma infestans in the former place of residence according to urban and peri-urbanhouseholders' reports
0: No
1: Yes
9: Data not registered
Contact with rural areas: Frequent contact with rural areas according to urban and peri-urban householders' reports
0: No
1: Yes
9: Data not registered
The geographical coordinates of each house compound were not included in the database to preserve the privacy of the households involved in this study
